# Supplementary material for: The Effects of Soil Depth on the Structure of Microbial Communities in Agricultural Soils in Iowa (United States)
Source: Appl Environ Microbiol. 2021 Jan 29;87(4):e02673-20. doi: 10.1128/AEM.02673-20 (PMC7851703; doi:10.1128/AEM.02673-20)
Supplement: Supplemental file 1 [file AEM.02673-20-s0001.xlsx]

## Sheet: Sheet2
Table S1. Soil physicochemical properties. Data shown are mean values for each soil parameter [1].
Site	Crop	Depth (cm)	N-rate	Root Biomass (kgha-1)	Root Length (kmha-1)	Organic Matter (%)	Bulk Density (g/cm3)	Plant Available Water (mm)	Days Saturated (d)	Soil pH	Soil Texture (%)
											Clay	Silt	Sand
Ames	Corn	0-15	168	422.573	5.10667	4.40458	1.293	25.35	0	7.48	17.13	49.27	33.6
Ames	Corn	15-30	168	214.12	2.60667	3.60374	1.293	25.35	0	7.38	16.35	50.71	32.9367
Ames	Corn	30-60	168	222.15	3.57	2.5112	1.434	42.6	10	7.43	19.41	40.2033	40.3867
Ames	Corn	60-90	168	189.377	3.16	1.2556	1.526	39.6	17	7.73	18.8867	38.5667	42.5467
Ames	Corn	90-120	168	133.32	1.72667	0.8428	1.548	41.1	25	8.08	19.5333	41.2267	39.2367
Ames	Corn	120-150	168	14.3033	0.4	0.8428	1.537	51.3	57	8.08	16.7267	58.2167	25.06
Ames	Corn	150-180	168	4.91667	0.0666667	0.8428	1.548	41.7	75	8.01	19.07	42.64	38.1167
Ames	Soybean	0-15	0	681.41	5.29	4.40458	1.293	25.35	0	7.48	17.13	49.27	33.6
Ames	Soybean	15-30	0	185.753	1.95	3.60374	1.293	25.35	0	7.38	16.35	50.71	32.9367
Ames	Soybean	30-60	0	234.04	2.94	2.5112	1.434	42.6	10	7.43	19.41	40.2033	40.3867
Ames	Soybean	60-90	0	175.983	2.97333	1.2556	1.526	39.6	17	7.73	18.8867	38.5667	42.5467
Ames	Soybean	90-120	0	142.007	2.06333	0.8428	1.548	41.1	25	8.08	19.5333	41.2267	39.2367
Ames	Soybean	120-150	0	20.8833	0.25	0.8428	1.537	51.3	57	8.08	16.7267	58.2167	25.06
Ames	Soybean	150-180	0	1.49	0.0133333	0.8428	1.548	41.7	75	8.01	19.07	42.64	38.1167
Kanawha	Corn	0-15	0	908.79	5.94	5.5587	1.203	26.7	0	7.1	19.41	54.7	25.37
Kanawha	Corn	15-30	0	245.163	2.27	4.54802	1.202	26.7	5	7.7	19.09	46.32	34.59
Kanawha	Corn	30-60	0	295.833	4.48	2.2532	1.452	42.3	16	8.1	17.3433	40.9067	41.7467
Kanawha	Corn	60-90	0	103.94	1.84333	1.29	1.518	41.4	22	8.25	18.9	39.7467	40.07
Kanawha	Corn	90-120	0	76.08	0.88	1.0836	1.526	42	47	8.25	20.4967	40.7633	37.73
Kanawha	Corn	120-150	0	9.28333	0.0533333	1.032	1.521	49.2	82	8.3	17.58	54.2667	27.9033
Kanawha	Corn	150-180	0	0	0	0.9976	1.553	37.8	86	8.35	16.6467	37.1433	46.21
Kanawha	Corn	0-15	336	737.063	6.81	5.5587	1.203	26.7	0	7.1	19.41	54.7	25.37
Kanawha	Corn	15-30	336	309.457	3.35	4.54802	1.203	26.7	5	7.7	19.09	46.32	34.59
Kanawha	Corn	30-60	336	275.31	2.85667	2.2532	1.452	42.3	16	8.1	17.3433	40.9067	41.7467
Kanawha	Corn	60-90	336	97.2967	1.10667	1.29	1.518	41.4	22	8.25	18.9	39.7467	40.07
Kanawha	Corn	90-120	336	38.79	0.493333	1.0836	1.526	42	47	8.25	20.4967	40.7633	37.73
Kanawha	Corn	120-150	336	13.2167	0.03	1.032	1.521	49.2	82	8.3	17.58	54.2667	27.9033
Kanawha	Corn	150-180	336	0.64	0.01	0.9976	1.553	37.8	86	8.35	16.6467	37.1433	46.21
Kelley	Corn	0-15	134	799.717	8.19667	5.15381	1.2	28.5	0	6.2	22.2833	59.5367	18.09
Kelley	Corn	15-30	134	405.393	3.45667	4.21675	1.2	28.5	0	5.95	18.53	55.8	25.6733
Kelley	Corn	30-60	134	365.893	5.15	2.3306	1.439	44.7	0	6.7	17.41	44.8	37.79
Kelley	Corn	60-90	134	297.077	3.88	2.0468	1.46	42.3	0	7.9	21.0267	40.0333	38.94
Kelley	Corn	90-120	134	141.677	2.42667	0.8772	1.524	44.4	4	7.9	21.94	45.7367	32.3233
Kelley	Corn	120-150	134	56.9667	1	0.2924	1.574	51.3	36	7.9	17.54	59.1367	23.0867
Kelley	Corn	150-180	134	6.4	0.09	0.172	1.566	50.4	57	7.9	20.42	57.4733	22.1
Kelley	Soybean	0-15	0	709.657	6.56333	5.15381	1.2	26.4	0	6.2	22.2833	59.5367	18.09
Kelley	Soybean	15-30	0	141.73	2.27667	4.21675	1.2	26.4	0	5.95	18.53	55.8	25.6733
Kelley	Soybean	30-60	0	178.61	3.23333	2.3306	1.439	44.7	0	6.7	17.41	44.8	37.79
Kelley	Soybean	60-90	0	123.513	1.88667	2.0468	1.46	42.3	0	7.9	21.0267	40.0333	38.94
Kelley	Soybean	90-120	0	28.7367	0.53	0.8772	1.524	44.4	4	7.9	21.94	45.7367	32.3233
Kelley	Soybean	120-150	0	5.94333	0.0966667	0.2924	1.574	51.3	36	7.9	17.54	59.1367	23.0867
Kelley	Soybean	150-180	0	5.53	0.065	0.172	1.566	50.4	57	7.9	20.42	57.4733	22.1
1. Scharroba A, Dibbern D, Hünninghaus M, Kramer S, Moll J, Butenschoen O, Bonkowski M, Buscot F, Kandeler E, Koller R, Krüger D, Lueders T, Scheu S, Ruess L. 2012. Effects of resource availability and quality on the structure of the micro-food web of an arable soil across depth. Soil Biol Biochem 50:1–11.
