# Supplementary material for: The Effects of Soil Depth on the Structure of Microbial Communities in Agricultural Soils in Iowa (United States)
Source: Appl Environ Microbiol. 2021 Jan 29;87(4):e02673-20. doi: 10.1128/AEM.02673-20 (PMC7851703; doi:10.1128/AEM.02673-20)
Supplement: Supplemental file 2 [file AEM.02673-20-s0002.xlsx]

## Sheet: Sheet1
Table S2. ASV (amplicon sequence variant) table showing the abundance of taxa at different depths.
#ASV ID	Depth_0-15	Depth_15-30	Depth_30-60	Depth_60-90	Depth_90-120	Depth_12-150	taxonomy
ASV2	792.389	4750.22	4868.67	991.944	171.111	21.5556	k__Archaea; p__Crenarchaeota; c__Thaumarchaeota; o__Nitrososphaerales; f__Nitrososphaeraceae; g__Candidatus Nitrososphaera; s__SCA1170
ASV1	11.9444	45.8333	183.889	1216.94	4618.39	4663.67	k__Bacteria; p__Proteobacteria; c__Gammaproteobacteria; o__Enterobacteriales; f__Enterobacteriaceae; g__Escherichia; s__coli
ASV3	2721.17	3441.78	1691.5	199.444	18.6111	2	k__Bacteria; p__Verrucomicrobia; c__[Spartobacteria]; o__[Chthoniobacterales]; f__[Chthoniobacteraceae]; g__DA101; s__
ASV4	64.8889	674.944	2045.83	2004	364.833	39.6667	k__Bacteria; p__Actinobacteria; c__MB-A2-108; o__0319-7L14; f__; g__; s__
ASV6	1682.67	2487.33	736.611	118.167	95.6667	7.66667	k__Bacteria; p__Verrucomicrobia; c__[Spartobacteria]; o__[Chthoniobacterales]; f__[Chthoniobacteraceae]; g__DA101; s__
ASV5	323.889	224.722	843.222	627	504.389	798.444	k__Bacteria; p__Actinobacteria; c__Actinobacteria; o__Actinomycetales; f__Micrococcaceae; g__Arthrobacter
ASV11	1065.17	1332.89	691.833	198.056	4.11111	0	k__Archaea; p__Crenarchaeota; c__Thaumarchaeota; o__Nitrososphaerales; f__Nitrososphaeraceae; g__Candidatus Nitrososphaera; s__SCA1170
ASV12	308.389	801.389	1052.22	371.167	57.3889	27.0556	k__Bacteria; p__Actinobacteria; c__MB-A2-108; o__0319-7L14; f__; g__; s__
ASV13	77	277.389	789.556	943.167	148.722	6.55556	k__Bacteria; p__Actinobacteria; c__MB-A2-108; o__0319-7L14; f__; g__; s__
ASV15	419.444	445.556	659.778	588.278	72.1667	1.11111	k__Archaea; p__Crenarchaeota; c__Thaumarchaeota; o__Nitrososphaerales; f__Nitrososphaeraceae; g__Candidatus Nitrososphaera; s__SCA1170
ASV10	7.83333	98.7222	165.667	148.333	1584.22	176.167	k__Bacteria; p__Proteobacteria; c__Betaproteobacteria; o__Methylophilales; f__Methylophilaceae; g__; s__
ASV7	80	112.944	243.278	423.5	390.389	916.778	k__Bacteria; p__Proteobacteria; c__Gammaproteobacteria; o__Pseudomonadales; f__Pseudomonadaceae; g__Pseudomonas; s__
ASV18	594.556	469.222	484.5	278.056	77.6111	82.1667	k__Bacteria; p__Chloroflexi; c__Ellin6529; o__; f__; g__; s__
ASV9	2.83333	5.33333	39.0556	233.222	1109.56	525.111	k__Bacteria; p__Proteobacteria; c__Betaproteobacteria; o__Burkholderiales; f__Oxalobacteraceae; g__Herminiimonas; s__
ASV8	4.94444	6.94444	40.7778	69.2778	719.778	1052.11	k__Bacteria; p__Proteobacteria; c__Betaproteobacteria; o__Burkholderiales; f__Oxalobacteraceae; g__Herminiimonas; s__
ASV19	45.4444	299.667	669.222	626.556	132.5	9.16667	k__Bacteria; p__Verrucomicrobia; c__[Spartobacteria]; o__[Chthoniobacterales]; f__[Chthoniobacteraceae]; g__Candidatus Xiphinematobacter; s__
ASV17	985.667	493	66.0556	66.6667	21.2778	0.444444	k__Archaea; p__Crenarchaeota; c__Thaumarchaeota; o__Nitrososphaerales; f__Nitrososphaeraceae; g__Candidatus Nitrososphaera; s__
ASV20	625.833	704.444	264.889	21.0556	3.27778	0.111111	k__Bacteria; p__Verrucomicrobia; c__[Spartobacteria]; o__[Chthoniobacterales]; f__[Chthoniobacteraceae]; g__DA101; s__
ASV14	14.7222	127.667	213.667	610.667	321.778	261.167	k__Bacteria; p__Proteobacteria; c__Betaproteobacteria; o__Methylophilales; f__Methylophilaceae; g__; s__
ASV31	223.389	224.667	357.333	428.833	176.556	65.7778	k__Bacteria; p__Acidobacteria; c__Acidobacteria-6; o__iii1-15; f__; g__; s__
ASV21	104.611	210.222	611	367	62.6667	7.16667	k__Bacteria; p__Actinobacteria; c__Acidimicrobiia; o__Acidimicrobiales; f__AKIW874; g__; s__
ASV23	20.1111	156.444	428	531.444	86.9444	12.9444	k__Bacteria; p__Acidobacteria; c__Acidobacteria-6; o__iii1-15; f__; g__; s__
ASV22	7.38889	92.2778	478.056	470.278	150.222	11.8889	k__Bacteria; p__Nitrospirae; c__Nitrospira; o__Nitrospirales; f__0319-6A21; g__; s__
ASV25	9.38889	157.167	696.056	275.056	4.55556	0	k__Bacteria; p__Actinobacteria; c__Actinobacteria; o__Micrococcales; f__; g__; s__
ASV24	373.722	193.944	246.111	159.389	100.833	58.2778	k__Bacteria; p__Proteobacteria; c__Alphaproteobacteria; o__Rhizobiales; f__Bradyrhizobiaceae; g__Bradyrhizobium; s__
ASV26	100.722	165.389	466.167	324.778	53.1667	0	k__Bacteria; p__Chloroflexi; c__Ellin6529; o__; f__; g__; s__
ASV27	12.5	134.389	523.944	322.667	91.9444	0.611111	k__Bacteria; p__Actinobacteria; c__Actinobacteria; o__Micrococcales; f__; g__; s__
ASV32	28.5	161	252.611	302.667	273.278	20.7222	k__Bacteria; p__Chloroflexi; c__Anaerolineae; o__S0208; f__; g__; s__
ASV51	398	310.778	199.389	81.3333	10.5	9.72222	k__Bacteria; p__Acidobacteria; c__Acidobacteria-6; o__iii1-15; f__; g__; s__
ASV33	2.16667	148.611	496.944	303.444	38.6667	0	k__Bacteria; p__Nitrospirae; c__Nitrospira; o__Nitrospirales; f__0319-6A21; g__; s__
ASV86	320.722	252.889	205.444	107.5	82.3889	6.44444	k__Bacteria; p__Acidobacteria; c__Acidobacteria-6; o__iii1-15; f__; g__; s__
ASV38	8.61111	134.722	373.944	333.5	33.8889	0.611111	k__Bacteria; p__Chloroflexi; c__Gitt-GS-136; o__; f__; g__; s__
ASV34	62.8889	103.722	204.444	303.389	186.722	11.8889	k__Bacteria; p__Chloroflexi; c__Ellin6529; o__; f__; g__; s__
ASV37	0.222222	20.1667	182.944	476.444	133.944	39.2778	k__Bacteria; p__GAL15; c__; o__; f__; g__; s__
ASV50	101.278	343.667	368.667	6.61111	0.222222	0.111111	k__Bacteria; p__Actinobacteria; c__Thermoleophilia; o__Gaiellales; f__Gaiellaceae; g__; s__
ASV106	543.167	220	26.9444	15.9444	0.722222	0.0555556	k__Bacteria; p__Acidobacteria; c__[Chloracidobacteria]; o__RB41; f__; g__; s__
ASV47	115.167	106.444	163	153.889	204.778	53.0556	k__Bacteria; p__Actinobacteria; c__Actinobacteria; o__Actinomycetales; f__Mycobacteriaceae; g__Mycobacterium; s__
ASV72	71.1667	199.611	259.056	208.111	31.7222	2.27778	k__Bacteria; p__Nitrospirae; c__Nitrospira; o__Nitrospirales; f__0319-6A21; g__; s__
ASV42	578.5	137.944	12.2222	19.5556	9.11111	4.33333	k__Archaea; p__Crenarchaeota; c__Thaumarchaeota; o__Nitrososphaerales; f__Nitrososphaeraceae; g__Candidatus Nitrososphaera; s__
ASV49	95.5556	125.333	326.833	190.333	21.7778	0.5	k__Bacteria; p__Chloroflexi; c__Ellin6529; o__; f__; g__; s__
ASV40	108.222	148.5	181.722	178.333	115.056	25.6667	k__Bacteria; p__Chloroflexi; c__Gitt-GS-136; o__; f__; g__; s__
ASV29	75.5	44.3333	81.3333	156.667	142.611	227.222	k__Bacteria; p__Proteobacteria; c__Gammaproteobacteria; o__Pseudomonadales; f__Pseudomonadaceae; g__Pseudomonas
ASV30	0	0.555556	22.8333	370	294.722	26.7222	k__Bacteria; p__NC10; c__wb1-A12; o__; f__; g__; s__
ASV56	529.556	134	4	2.27778	0.388889	6.22222	k__Archaea; p__Crenarchaeota; c__Thaumarchaeota; o__Nitrososphaerales; f__Nitrososphaeraceae; g__Candidatus Nitrososphaera; s__
ASV57	107.056	328	221.833	13.3889	0.666667	0	k__Archaea; p__Crenarchaeota; c__Thaumarchaeota; o__Nitrososphaerales; f__Nitrososphaeraceae; g__Candidatus Nitrososphaera; s__
ASV39	0.111111	3.05556	278.389	191	189.667	0	k__Bacteria; p__Proteobacteria; c__Gammaproteobacteria
ASV44	92.0556	191.722	188.167	67.1111	121.889	0.277778	k__Bacteria; p__Planctomycetes; c__Phycisphaerae; o__WD2101; f__; g__; s__
ASV60	84.7778	204.556	216.111	121.333	24.8889	2.61111	k__Bacteria; p__Actinobacteria; c__Thermoleophilia; o__Gaiellales; f__Gaiellaceae; g__; s__
ASV28	36.5	51	11.6667	50	311.722	174.722	k__Bacteria; p__Proteobacteria; c__Betaproteobacteria; o__Methylophilales; f__Methylophilaceae
ASV65	400.056	174.5	34	6.44444	19.3889	0.722222	k__Bacteria; p__Acidobacteria; c__Acidobacteria-6; o__iii1-15; f__; g__; s__
ASV61	480.333	118.944	12.3889	12.5556	7.94444	0.222222	k__Archaea; p__Crenarchaeota; c__Thaumarchaeota; o__Nitrososphaerales; f__Nitrososphaeraceae; g__Candidatus Nitrososphaera; s__
ASV67	263.167	149.611	191.278	19.5	1.61111	1.61111	k__Bacteria; p__Planctomycetes; c__Phycisphaerae; o__WD2101; f__; g__; s__
ASV69	38.5556	217.389	283.833	80.2222	5.55556	0	k__Bacteria; p__Planctomycetes; c__Phycisphaerae; o__WD2101; f__; g__; s__
ASV55	157.944	96.7222	74	185.833	72.2778	17.5	k__Bacteria; p__Nitrospirae; c__Nitrospira; o__Nitrospirales; f__0319-6A21; g__; s__
ASV71	255.444	82.2222	70.2222	91.4444	70.0556	33.8333	k__Bacteria; p__Acidobacteria; c__Acidobacteria-6; o__iii1-15; f__; g__; s__
ASV59	0.5	1.77778	99.7222	380.278	91.8889	3.05556	k__Bacteria; p__Actinobacteria; c__Thermoleophilia; o__Gaiellales; f__Gaiellaceae; g__; s__
ASV66	19.5	27.3889	194.111	296.056	36.7778	0.388889	k__Bacteria; p__Actinobacteria; c__Thermoleophilia; o__Gaiellales; f__Gaiellaceae; g__; s__
ASV68	337.889	218.556	8.05556	3.44444	0	0	k__Archaea; p__Crenarchaeota; c__Thaumarchaeota; o__Nitrososphaerales; f__Nitrososphaeraceae; g__Candidatus Nitrososphaera; s__SCA1170
ASV97	164.389	141.833	125.722	103.889	26.2222	4.66667	k__Bacteria; p__Acidobacteria; c__Acidobacteria-6; o__iii1-15; f__; g__; s__
ASV82	126.889	151.722	106.333	118.278	52.5	0.777778	k__Bacteria; p__Acidobacteria; c__Acidobacteria-6; o__iii1-15; f__; g__; s__
ASV80	154.278	228.278	100.556	25.7778	34.9444	0.0555556	k__Bacteria; p__Proteobacteria; c__Deltaproteobacteria; o__Syntrophobacterales; f__Syntrophobacteraceae; g__; s__
ASV75	17.5556	234.611	229.111	60.2222	0.888889	0	k__Bacteria; p__Actinobacteria; c__Thermoleophilia; o__Gaiellales; f__Gaiellaceae; g__; s__
ASV93	16.1667	47.4444	122.167	243.167	79.5556	33.2778	k__Bacteria; p__Actinobacteria; c__Thermoleophilia; o__Gaiellales; f__Gaiellaceae; g__; s__
ASV96	86.5	134.556	145.389	134.833	25.6111	8.61111	k__Bacteria; p__Proteobacteria; c__Alphaproteobacteria; o__Rhizobiales; f__Hyphomicrobiaceae; g__Hyphomicrobium; s__
ASV79	1.5	85.6111	224.056	184.444	36.1667	1	k__Bacteria; p__Acidobacteria; c__S035; o__; f__; g__; s__
ASV240	230.944	127.167	94.9444	33.6111	31.3889	13.8889	k__Bacteria; p__Acidobacteria; c__Acidobacteria-6; o__iii1-15; f__; g__; s__
ASV89	242.889	148.833	119.833	16.1667	4	0	k__Bacteria; p__Acidobacteria; c__Acidobacteria-6; o__iii1-15; f__; g__; s__
ASV90	38.5556	107.444	250.444	126.556	7.88889	0.166667	k__Bacteria; p__Actinobacteria; c__Thermoleophilia; o__Gaiellales; f__Gaiellaceae; g__; s__
ASV165	196.389	165.444	104.944	48.9444	5.77778	2.83333	k__Bacteria; p__Acidobacteria; c__Acidobacteria-6; o__iii1-15; f__; g__; s__
ASV88	61.3333	182.056	207.056	52.9444	3	14.6111	k__Bacteria; p__Nitrospirae; c__Nitrospira; o__Nitrospirales; f__0319-6A21; g__; s__
ASV94	110.722	125.056	114.111	121.389	47.6667	0.722222	k__Bacteria; p__Chloroflexi; c__Ellin6529; o__; f__; g__; s__
ASV81	43.0556	58.6111	125.5	245	43.1667	0.166667	k__Bacteria; p__Verrucomicrobia; c__[Spartobacteria]; o__[Chthoniobacterales]; f__[Chthoniobacteraceae]; g__Candidatus Xiphinematobacter; s__
ASV62	17.2222	84.2778	158.222	159.667	82.7778	9.88889	k__Bacteria; p__Actinobacteria; c__Actinobacteria; o__Actinomycetales; f__Nocardioidaceae; g__; s__
ASV76	131.944	178.278	139.556	45.4444	15.9444	0.666667	k__Bacteria; p__Chloroflexi; c__Ellin6529; o__; f__; g__; s__
ASV121	72.4444	109.278	118.778	173.333	35.3889	0.222222	k__Bacteria; p__Verrucomicrobia; c__[Pedosphaerae]; o__[Pedosphaerales]; f__; g__; s__
ASV114	235.111	171.556	67.1111	20.5	8.33333	2.27778	k__Bacteria; p__Actinobacteria; c__Actinobacteria; o__Micrococcales; f__; g__; s__
ASV85	0.388889	5.77778	211.222	259.833	25.5	0.944444	k__Archaea; p__Crenarchaeota; c__Thaumarchaeota; o__Nitrososphaerales; f__Nitrososphaeraceae; g__Candidatus Nitrososphaera; s__SCA1170
ASV116	224.5	106.222	92.6111	65.1667	3.22222	0	k__Bacteria; p__Acidobacteria; c__Acidobacteria-6; o__iii1-15; f__; g__; s__
ASV91	17.3333	188.389	193.556	84.1667	7.22222	0.0555556	k__Bacteria; p__Actinobacteria; c__Acidimicrobiia; o__Acidimicrobiales; f__AKIW874; g__; s__
ASV99	84.2778	195.833	123.667	85.5	0.333333	0	k__Bacteria; p__Acidobacteria; c__Acidobacteria-6; o__iii1-15; f__; g__; s__
ASV102	88.3333	190.611	170.5	31.9444	0.333333	0	k__Bacteria; p__Actinobacteria; c__Acidimicrobiia; o__Acidimicrobiales; f__AKIW874; g__; s__
ASV101	14.7222	56.5	315.556	84.3333	8.94444	0.111111	k__Bacteria; p__Actinobacteria; c__Actinobacteria; o__Actinomycetales; f__Pseudonocardiaceae
ASV45	4.61111	17.9444	22.1111	54.9444	201.167	179.167	k__Bacteria; p__Proteobacteria; c__Betaproteobacteria
ASV92	52.3333	27.3889	50.3889	206.222	93.6667	48.2778	k__Bacteria; p__Chloroflexi; c__Ellin6529; o__; f__; g__; s__
ASV185	324.056	141.556	7.66667	1.27778	0.333333	0	k__Bacteria; p__Acidobacteria; c__[Chloracidobacteria]; o__RB41; f__; g__; s__
ASV70	45.8889	20.1667	85.1667	231.5	59.6667	29.8889	k__Bacteria; p__Proteobacteria; c__Gammaproteobacteria; o__Pseudomonadales; f__Pseudomonadaceae; g__Pseudomonas
ASV84	27.8889	86.5	192.111	98.3889	57.4444	0	k__Bacteria; p__Chloroflexi; c__Chloroflexi; o__[Roseiflexales]; f__[Kouleothrixaceae]; g__; s__
ASV115	165.944	132.222	77.6667	62.7778	19.7778	1.77778	k__Bacteria; p__Acidobacteria; c__Acidobacteria-6; o__iii1-15; f__; g__; s__
ASV118	146	223.056	73.8889	9.61111	0.888889	0.111111	k__Bacteria; p__Proteobacteria; c__Alphaproteobacteria; o__Rhizobiales; f__Hyphomicrobiaceae; g__Rhodoplanes; s__
ASV111	35.9444	117.389	224	65.5	3.44444	0.111111	k__Bacteria; p__Actinobacteria; c__Thermoleophilia; o__Gaiellales; f__Gaiellaceae; g__; s__
ASV46	5.83333	4.38889	7.27778	2.16667	0.166667	422.389	k__Bacteria; p__Proteobacteria; c__Betaproteobacteria; o__Burkholderiales; f__Burkholderiaceae; g__Burkholderia; s__
ASV95	163.556	64.1111	50.1111	63.7222	91.9444	8.33333	k__Bacteria; p__Acidobacteria; c__Acidobacteria-6; o__iii1-15; f__; g__; s__
ASV108	39.3333	94.1667	198.667	102.333	6.38889	0	k__Bacteria; p__Actinobacteria; c__Thermoleophilia; o__Gaiellales; f__Gaiellaceae; g__; s__
ASV144	75.5556	142.778	160.889	30.3889	30.3889	0	k__Bacteria; p__Acidobacteria; c__[Chloracidobacteria]; o__RB41; f__; g__; s__
ASV133	9.55556	89.5	197.611	104.111	29.4444	8.22222	k__Bacteria; p__Acidobacteria; c__Acidobacteria-6; o__iii1-15; f__; g__; s__
ASV117	44.9444	106.556	152.056	97	35.0556	0.277778	k__Bacteria; p__Actinobacteria; c__MB-A2-108; o__0319-7L14; f__; g__; s__
ASV105	86.1667	165.389	110.944	33.2222	30.8333	5.77778	k__Bacteria; p__Acidobacteria; c__Acidobacteria-6; o__iii1-15; f__; g__; s__
ASV104	1.5	46.6111	181.056	144.778	55.5	1.38889	k__Bacteria; p__Acidobacteria; c__iii1-8; o__32-20; f__; g__; s__
ASV131	11.1667	58.3889	281.5	75.6667	1.83333	0	k__Bacteria; p__Actinobacteria; c__Acidimicrobiia; o__Acidimicrobiales
ASV52	1.83333	6.66667	29.1111	69.5	251.611	69	k__Bacteria; p__Proteobacteria; c__Betaproteobacteria; o__Burkholderiales; f__Comamonadaceae; g__Polaromonas; s__
ASV127	43.7222	143.778	233.333	4.55556	0.222222	0	k__Bacteria; p__Verrucomicrobia; c__[Spartobacteria]; o__[Chthoniobacterales]; f__[Chthoniobacteraceae]; g__DA101; s__
ASV186	123.944	171.222	90.2222	23.1111	0.0555556	0	k__Bacteria; p__Actinobacteria; c__Rubrobacteria; o__Rubrobacterales; f__Rubrobacteraceae; g__; s__
ASV132	200.889	121.722	31.7778	29.5556	7.94444	3.72222	k__Bacteria; p__Acidobacteria; c__Acidobacteria-6; o__iii1-15; f__; g__; s__
ASV181	39.2222	77	91	131.611	49.0556	3.55556	k__Bacteria; p__Actinobacteria; c__Thermoleophilia; o__Gaiellales; f__Gaiellaceae; g__; s__
ASV109	2.55556	35.7778	120.056	152.889	77.6667	0	k__Bacteria; p__Actinobacteria; c__Actinobacteria; o__Actinomycetales
ASV161	196.833	143.556	31.4444	9.5	5.55556	0.388889	k__Bacteria; p__Actinobacteria; c__Thermoleophilia; o__Gaiellales; f__Gaiellaceae; g__; s__
ASV193	103.611	76.3889	89.5	89.2778	24.9444	2.33333	k__Bacteria; p__Acidobacteria; c__Acidobacteria-6; o__iii1-15; f__; g__; s__
ASV125	26.1667	93.7222	77.1111	153.167	23.6111	8	k__Bacteria; p__Acidobacteria; c__Acidobacteria-6; o__iii1-15; f__; g__; s__
ASV143	130.944	115	92.3889	27	11.8889	0.0555556	k__Bacteria; p__Nitrospirae; c__Nitrospira; o__Nitrospirales; f__0319-6A21; g__; s__
ASV155	93.5556	137.056	56.8889	49.2222	35.7778	0.0555556	k__Bacteria; p__Acidobacteria; c__[Chloracidobacteria]; o__RB41; f__; g__; s__
ASV129	132.944	97.3333	22.6111	88.1111	27.6667	0	k__Archaea; p__Crenarchaeota; c__Thaumarchaeota; o__Nitrososphaerales; f__Nitrososphaeraceae; g__Candidatus Nitrososphaera; s__
ASV98	19.5	88.3333	105.167	81.6111	62	9.33333	k__Bacteria; p__Acidobacteria; c__iii1-8; o__DS-18; f__; g__; s__
ASV77	0	0.888889	40.1111	215.444	94.7222	10.5	k__Bacteria; p__Chloroflexi; c__Anaerolineae; o__SB-34; f__; g__; s__
ASV160	8.5	97.4444	175.889	64.5	12.3889	2.5	k__Bacteria; p__Actinobacteria; c__Thermoleophilia; o__Solirubrobacterales; f__; g__; s__
ASV123	3	50.2222	104.944	154.667	45.8333	1.55556	k__Bacteria; p__Acidobacteria; c__Acidobacteria-6; o__CCU21; f__; g__; s__
ASV177	124.444	115.111	80.6111	35	2.94444	0.444444	k__Bacteria; p__Acidobacteria; c__Acidobacteria-6; o__iii1-15; f__; g__; s__
ASV158	8.94444	50.5556	72.9444	100.167	101.278	22.1667	k__Bacteria; p__Nitrospirae; c__Nitrospira; o__Nitrospirales; f__0319-6A21; g__; s__
ASV48	16.8333	6.11111	16.7222	48.7222	138.722	121.556	k__Bacteria; p__Proteobacteria; c__Betaproteobacteria; o__Burkholderiales; f__Oxalobacteraceae; g__Janthinobacterium; s__
ASV153	118.667	134.944	84.1667	9.22222	0.888889	0.111111	k__Bacteria; p__Actinobacteria; c__Thermoleophilia; o__Gaiellales; f__Gaiellaceae; g__; s__
ASV149	2	52.5	65.5556	107.222	79.7222	37.5	k__Bacteria; p__Acidobacteria; c__Acidobacteria-6; o__CCU21; f__; g__; s__
ASV112	0.388889	0	8.44444	154.5	154.278	25.1111	k__Bacteria; p__Chloroflexi; c__Anaerolineae; o__SBR1031; f__oc28; g__; s__
ASV74	0.333333	0.111111	2.72222	70.7222	169.278	98.5556	k__Bacteria; p__NC10; c__12-24; o__JH-WHS47; f__; g__; s__
ASV138	6.77778	15.5	91.1111	168.889	57.5	0	k__Bacteria; p__Actinobacteria; c__Actinobacteria; o__Actinomycetales; f__Cryptosporangiaceae; g__; s__
ASV200	107.111	154.389	51.6667	7.5	5.05556	12	k__Bacteria; p__Acidobacteria; c__Acidobacteria-6; o__iii1-15; f__; g__; s__
ASV196	63.3889	183.444	86.7778	0.444444	0.0555556	3.5	k__Bacteria; p__Verrucomicrobia; c__[Spartobacteria]; o__[Chthoniobacterales]; f__[Chthoniobacteraceae]; g__DA101; s__
ASV169	183.444	91.8333	59.3889	1.83333	0.5	0	k__Bacteria; p__Acidobacteria; c__[Chloracidobacteria]; o__RB41; f__; g__; s__
ASV58	6.11111	0.166667	0.166667	1.94444	170.444	156.444	k__Bacteria; p__Planctomycetes; c__Planctomycetia; o__Gemmatales; f__Gemmataceae; g__Gemmata; s__
ASV164	29.3333	67.6667	97.7778	101.333	30.2222	3.5	k__Bacteria; p__Acidobacteria; c__iii1-8; o__32-20; f__; g__; s__
ASV110	22.3889	7.83333	9.05556	26.5556	70.3333	193	k__Bacteria; p__Planctomycetes; c__Planctomycetia; o__Pirellulales; f__Pirellulaceae; g__; s__
ASV124	36.4444	56.8333	79.7778	91.7222	54.8889	8.16667	k__Bacteria; p__Proteobacteria; c__Alphaproteobacteria; o__Rhizobiales; f__Phyllobacteriaceae; g__Phyllobacterium; s__
ASV189	14.2778	85.3889	115.111	101.167	11.5556	0	k__Bacteria; p__Proteobacteria; c__Alphaproteobacteria
ASV163	29.5556	101.222	154.278	39.1667	1.72222	0.111111	k__Bacteria; p__Actinobacteria; c__Thermoleophilia; o__Gaiellales; f__Gaiellaceae; g__; s__
ASV175	21.4444	87.7222	132.167	77.1667	4.27778	1.77778	k__Bacteria; p__Nitrospirae; c__Nitrospira; o__Nitrospirales; f__0319-6A21; g__; s__
ASV184	34	79.8889	116.833	91.2222	0.555556	0	k__Bacteria; p__Chloroflexi; c__Anaerolineae; o__H39; f__; g__; s__
ASV167	14.7222	97.2222	153.167	37.7222	17.3333	1.83333	k__Bacteria; p__Actinobacteria; c__MB-A2-108; o__0319-7L14; f__; g__; s__
ASV174	43.8333	220.778	42	2	6.77778	0	k__Bacteria; p__Verrucomicrobia; c__[Spartobacteria]; o__[Chthoniobacterales]; f__[Chthoniobacteraceae]; g__Candidatus Xiphinematobacter; s__
ASV141	31.8333	18.8333	31.5	111.944	109.5	10.1111	k__Bacteria; p__Chloroflexi; c__Ellin6529; o__; f__; g__; s__
ASV171	222.333	88.2778	1.38889	1.61111	0	0	k__Bacteria; p__Chloroflexi; c__Anaerolineae; o__SBR1031; f__oc28; g__; s__
ASV130	0.0555556	1.22222	16.3333	214.333	62.3889	18.8333	k__Bacteria; p__Chloroflexi; c__Gitt-GS-136; o__; f__; g__; s__
ASV178	18.1667	37.5556	85.1111	136.833	33.7778	1.5	k__Bacteria; p__Chloroflexi; c__Ellin6529; o__; f__; g__; s__
ASV238	49.0556	75.5556	88.2222	97.0556	1.38889	0	k__Bacteria; p__Acidobacteria; c__Acidobacteria-6; o__iii1-15; f__; g__; s__
ASV194	161.833	42.6667	38.1111	38.3889	24	6.05556	k__Bacteria; p__Verrucomicrobia; c__[Pedosphaerae]; o__[Pedosphaerales]; f__auto67_4W; g__; s__
ASV191	25.2778	89.7778	157.944	32.7778	2.83333	0	k__Bacteria; p__Actinobacteria; c__Thermoleophilia; o__Gaiellales; f__Gaiellaceae; g__; s__
ASV156	0.111111	0.333333	55.2222	230.056	15.3333	2.66667	k__Archaea; p__Crenarchaeota; c__Thaumarchaeota; o__AK31; f__; g__; s__
ASV179	31.2222	67.3889	54.5556	114.056	35.9444	0.0555556	k__Bacteria; p__Actinobacteria; c__Acidimicrobiia; o__Acidimicrobiales; f__AKIW874; g__; s__
ASV148	2.5	10.3333	31.1667	126.278	91.7222	37.4444	k__Bacteria; p__WS3; c__PRR-12; o__Sediment-1; f__PRR-10; g__; s__
ASV78	0	0	8.77778	71.1111	189.833	28.6667	k__Bacteria; p__Proteobacteria; c__Gammaproteobacteria; o__Pseudomonadales; f__Pseudomonadaceae; g__Pseudomonas
ASV180	88.5556	142.889	51.0556	13.4444	0.444444	0	k__Bacteria; p__Nitrospirae; c__Nitrospira; o__Nitrospirales; f__0319-6A21; g__; s__
ASV384	159.444	85.5556	44.8889	1.83333	3.66667	0.611111	k__Bacteria; p__Acidobacteria; c__Acidobacteria-6; o__iii1-15; f__; g__; s__
ASV173	0.666667	13.4444	80.3889	193.333	7.77778	0	k__Bacteria; p__Nitrospirae; c__Nitrospira; o__Nitrospirales; f__0319-6A21; g__; s__
ASV226	256.167	16	5.38889	11.7222	5.38889	0.166667	k__Archaea; p__Crenarchaeota; c__Thaumarchaeota; o__Nitrososphaerales; f__Nitrososphaeraceae; g__Candidatus Nitrososphaera; s__SCA1145
ASV142	0	0.277778	25	127.111	75.5556	65.8333	k__Bacteria; p__GAL15; c__; o__; f__; g__; s__
ASV267	39.5	85.2778	131.444	35.7222	0.611111	0	k__Bacteria; p__Chloroflexi; c__Thermomicrobia; o__JG30-KF-CM45; f__; g__; s__
ASV113	0.111111	0.0555556	11.3889	102.5	171.389	6.44444	k__Bacteria; p__Chloroflexi; c__Anaerolineae; o__H39; f__; g__; s__
ASV249	45.0556	143.611	69.5556	29	0.5	0.0555556	k__Bacteria; p__Verrucomicrobia; c__[Pedosphaerae]; o__[Pedosphaerales]; f__Ellin515; g__; s__
ASV170	1.22222	34.2778	97.0556	106.444	40.8889	7.66667	k__Bacteria; p__Proteobacteria; c__Betaproteobacteria; o__Burkholderiales; f__Comamonadaceae
ASV221	10.7778	128.833	86.6111	57.1667	3.94444	0	k__Bacteria; p__Acidobacteria; c__PAUC37f; o__; f__; g__; s__
ASV207	41.1667	97	101.5	41.6667	5.22222	0.166667	k__Bacteria; p__Actinobacteria; c__Thermoleophilia; o__Gaiellales; f__Gaiellaceae; g__; s__
ASV201	65.4444	46.5	36.7778	65.1111	39.6667	32.5	k__Bacteria; p__Chloroflexi; c__Ellin6529; o__; f__; g__; s__
ASV248	109.333	74.2222	59.3889	35.8333	5	0.111111	k__Bacteria; p__Acidobacteria; c__Acidobacteria-6; o__iii1-15; f__; g__; s__
ASV187	75.3889	25.6111	43.5	47.1111	85	5.72222	k__Bacteria; p__Actinobacteria; c__Actinobacteria; o__Actinomycetales; f__Streptomycetaceae; g__Streptomyces; s__mirabilis
ASV213	12.1111	127.111	80.0556	59.5556	1.61111	0	k__Bacteria; p__Acidobacteria; c__[Chloracidobacteria]; o__PK29; f__; g__; s__
ASV266	0.611111	41.7778	168.167	54.7778	12.4444	0	k__Bacteria; p__Acidobacteria; c__[Chloracidobacteria]; o__PK29; f__; g__; s__
ASV208	20.1667	68.8333	136.333	37.1111	12.5556	1.16667	k__Bacteria; p__Actinobacteria; c__Thermoleophilia; o__Gaiellales; f__Gaiellaceae; g__; s__
ASV228	32.1111	71.5	133.056	33.1111	4.72222	0	k__Archaea; p__Crenarchaeota; c__Thaumarchaeota; o__Nitrososphaerales; f__Nitrososphaeraceae; g__Candidatus Nitrososphaera; s__
ASV223	101.278	128.389	36.8333	5.94444	0.5	0.555556	k__Bacteria; p__Nitrospirae; c__Nitrospira; o__Nitrospirales; f__0319-6A21; g__; s__
ASV210	14	38.8333	133.833	83.1667	3.38889	0	k__Bacteria; p__Acidobacteria; c__Acidobacteria-6; o__CCU21; f__; g__; s__
ASV182	0.444444	2	82.8333	117.222	64.7222	5.22222	k__Bacteria; p__Chloroflexi; c__Ellin6529; o__; f__; g__; s__
ASV232	35.2222	67.0556	150.944	17.7778	0.388889	0	k__Bacteria; p__Acidobacteria; c__[Chloracidobacteria]; o__RB41; f__; g__; s__
ASV234	119.611	115.278	32.7222	2.05556	1.16667	0	k__Bacteria; p__Acidobacteria; c__S035; o__; f__; g__; s__
ASV162	18.6667	13.7222	20.1667	147.556	56	14.5	k__Bacteria; p__Actinobacteria; c__Thermoleophilia; o__Gaiellales; f__Gaiellaceae; g__; s__
ASV209	0.111111	7.55556	123.556	136.333	2.88889	0	k__Bacteria; p__Chloroflexi; c__Anaerolineae; o__H39; f__; g__; s__
ASV202	3.5	39.2222	111.833	104.944	10.2222	0.111111	k__Bacteria; p__Actinobacteria; c__Thermoleophilia; o__Gaiellales; f__Gaiellaceae; g__; s__
ASV198	73.1111	38.8333	43.7222	88.2222	22	1.22222	k__Bacteria; p__Chloroflexi; c__Ellin6529; o__; f__; g__; s__
ASV222	2	44.1111	80.3333	87	39.6667	11.5	k__Bacteria; p__Nitrospirae; c__Nitrospira; o__Nitrospirales; f__0319-6A21; g__; s__
ASV262	15.3333	79.7222	141.111	27.6111	0.0555556	0.388889	k__Bacteria; p__Actinobacteria; c__Thermoleophilia; o__Gaiellales; f__Gaiellaceae; g__; s__
ASV269	166.167	34.1667	16.5	26.7222	19.6667	0.611111	k__Bacteria; p__Bacteroidetes; c__[Saprospirae]; o__[Saprospirales]; f__Chitinophagaceae
ASV203	52.3333	62.6111	134.333	14	0	0	k__Bacteria; p__AD3; c__ABS-6; o__; f__; g__; s__
ASV103	3.11111	0.611111	0.388889	1.33333	208.389	49.3333	k__Bacteria; p__Acidobacteria; c__Acidobacteria-6; o__iii1-15; f__RB40; g__; s__
ASV119	0.0555556	0.444444	2.72222	37.2222	126.444	95.6111	k__Bacteria; p__Proteobacteria; c__Betaproteobacteria; o__Rhodocyclales; f__Rhodocyclaceae; g__Azoarcus; s__
ASV687	205.111	48.3333	1	1.22222	5.11111	0.611111	k__Bacteria; p__Verrucomicrobia; c__[Spartobacteria]; o__[Chthoniobacterales]; f__[Chthoniobacteraceae]; g__DA101; s__
ASV604	174.167	81.0556	5.11111	0.333333	0	0	k__Bacteria; p__Acidobacteria; c__[Chloracidobacteria]; o__RB41; f__; g__; s__
ASV242	33.5556	80.8889	46.2222	82.4444	17.2778	0	k__Bacteria; p__Nitrospirae; c__Nitrospira; o__Nitrospirales; f__0319-6A21; g__; s__
ASV241	128.722	45.2222	13.5	23	26.9444	22.5556	k__Bacteria; p__Acidobacteria; c__Acidobacteria-6; o__iii1-15; f__; g__; s__
ASV245	38.8889	57.5	71.6667	72.8889	7.33333	8.72222	k__Bacteria; p__Proteobacteria; c__Alphaproteobacteria; o__Rhizobiales; f__; g__; s__
ASV220	8.27778	37.5	74.8889	113.389	20.8333	0	k__Bacteria; p__Verrucomicrobia; c__[Spartobacteria]; o__[Chthoniobacterales]; f__[Chthoniobacteraceae]; g__OR-59; s__
ASV214	33.8333	81.1667	64.6111	25.7222	18.9444	29.6667	k__Bacteria; p__Acidobacteria; c__[Chloracidobacteria]; o__RB41; f__; g__; s__
ASV243	61.7778	90.7778	81.9444	18.3333	0.277778	0	k__Bacteria; p__Chloroflexi; c__Anaerolineae; o__SBR1031; f__oc28; g__; s__
ASV256	5	27.5556	88.3889	113.444	16.1667	0	k__Bacteria; p__Chloroflexi; c__S085; o__; f__; g__; s__
ASV231	35.4444	74.7778	121.556	17.8333	0.333333	0	k__Bacteria; p__Actinobacteria; c__Thermoleophilia; o__Gaiellales; f__Gaiellaceae; g__; s__
ASV229	4.27778	31.8889	89.1667	109.167	15.0556	0	k__Bacteria; p__Nitrospirae; c__Nitrospira; o__Nitrospirales; f__0319-6A21; g__; s__
ASV218	2.11111	7.38889	52.2778	162.056	25.6667	0	k__Bacteria; p__Verrucomicrobia; c__[Spartobacteria]; o__[Chthoniobacterales]; f__[Chthoniobacteraceae]; g__Candidatus Xiphinematobacter; s__
ASV331	151.833	65.5	15.1111	15.3889	1.22222	0	k__Bacteria; p__Acidobacteria; c__Acidobacteria-6; o__iii1-15; f__; g__; s__
ASV230	130.611	57.2222	32.3333	17.1667	0.777778	9.05556	k__Bacteria; p__Acidobacteria; c__Acidobacteria-6; o__iii1-15; f__; g__; s__
ASV239	1.27778	4.94444	69.6667	141	24.8333	4.11111	k__Bacteria; p__Chloroflexi; c__Ellin6529; o__; f__; g__; s__
ASV126	0	0.0555556	5.27778	85.8333	117.722	35.0556	k__Bacteria; p__NC10; c__wb1-A12; o__; f__; g__; s__
ASV211	0.833333	3.77778	21.8333	176.444	39.7222	0.0555556	k__Archaea; p__Crenarchaeota; c__Thaumarchaeota; o__Nitrososphaerales; f__Nitrososphaeraceae; g__Candidatus Nitrososphaera
ASV268	155.333	72.8889	9.33333	0.277778	4.16667	0.0555556	k__Bacteria; p__Acidobacteria; c__Acidobacteria-6; o__iii1-15; f__; g__; s__
ASV216	75.5556	20.1111	42.8333	68.1111	9.88889	24.0556	k__Bacteria; p__WS3; c__PRR-12; o__Sediment-1; f__; g__; s__
ASV147	3.66667	0.166667	0	1.66667	57.8333	177.056	k__Bacteria; p__Planctomycetes; c__Planctomycetia; o__Planctomycetales; f__Planctomycetaceae; g__Planctomyces; s__
ASV258	7.61111	57.0556	91.5	73.2222	10.1111	0.555556	k__Bacteria; p__Nitrospirae; c__Nitrospira; o__Nitrospirales; f__0319-6A21; g__; s__
ASV302	149	75.3333	12	2.77778	0.5	0.333333	k__Bacteria; p__Proteobacteria
ASV190	0.611111	6.88889	33.9444	113.667	75.1667	8.94444	k__Bacteria; p__Proteobacteria; c__Betaproteobacteria; o__; f__; g__; s__
ASV283	168.333	32.8889	5.38889	32.1111	0.5	0	k__Bacteria; p__Proteobacteria; c__Gammaproteobacteria; o__Xanthomonadales; f__Sinobacteraceae; g__Steroidobacter; s__
ASV151	59.3333	34.6111	10.1667	15.6667	44	73.5556	k__Bacteria; p__Proteobacteria; c__Betaproteobacteria; o__Methylophilales; f__Methylophilaceae; g__Methylotenera; s__mobilis
ASV217	29.2778	28.9444	41	93.1111	43.1667	1.83333	k__Bacteria; p__Planctomycetes; c__Planctomycetia; o__Pirellulales; f__Pirellulaceae; g__Pirellula; s__
ASV253	0.944444	26.6667	66.6111	94.7778	45.9444	0.722222	k__Bacteria; p__Chloroflexi; c__S085; o__; f__; g__; s__
ASV290	82.8889	87.2222	54	8.66667	1.05556	1.22222	k__Bacteria; p__Actinobacteria; c__Thermoleophilia; o__Gaiellales; f__Gaiellaceae; g__; s__
ASV53	14.1111	9.38889	3.61111	2.66667	65.3333	138.778	k__Bacteria; p__Proteobacteria; c__Betaproteobacteria; o__Burkholderiales; f__Burkholderiaceae; g__Burkholderia
ASV205	0	0.166667	36.5556	125.278	32.4444	39.1667	k__Bacteria; p__Chloroflexi; c__Anaerolineae; o__SB-34; f__; g__; s__
ASV271	0.111111	6	43.9444	170.333	12.8889	0	k__Bacteria; p__NC10; c__wb1-A12; o__; f__; g__; s__
ASV212	8.38889	19.1111	49.2778	59.6111	79	17.2778	k__Bacteria; p__Actinobacteria; c__Actinobacteria; o__Actinomycetales; f__Nocardioidaceae; g__; s__
ASV292	7	42.3889	49.1111	78.5556	50.5556	4.27778	k__Archaea; p__Crenarchaeota; c__Thaumarchaeota; o__Nitrososphaerales; f__Nitrososphaeraceae; g__Candidatus Nitrososphaera; s__gargensis
ASV134	65.8333	20.2778	15.1667	24.1667	61	45.1111	k__Bacteria; p__Proteobacteria; c__Betaproteobacteria; o__Burkholderiales; f__Comamonadaceae
ASV278	2.16667	38.1111	128.722	60.8889	0.722222	0	k__Bacteria; p__Actinobacteria; c__MB-A2-108; o__0319-7L14; f__; g__; s__
ASV470	60.8889	30.8333	33.7778	80.8333	8.05556	16.1111	k__Bacteria; p__Acidobacteria; c__Acidobacteria-6; o__iii1-15; f__; g__; s__
ASV317	106.056	93.2222	24.2222	6.38889	0.166667	0	k__Bacteria; p__Acidobacteria; c__Acidobacteria-6; o__iii1-15; f__; g__; s__
ASV265	15.5	83.2778	78.3889	38.7222	11.7222	1.94444	k__Bacteria; p__Verrucomicrobia; c__[Pedosphaerae]; o__[Pedosphaerales]; f__; g__; s__
ASV225	0.111111	6.61111	51	153.611	17.1111	1	k__Bacteria; p__Chloroflexi; c__Ellin6529; o__; f__; g__; s__
ASV274	138.056	35.9444	31.3333	16.7222	4.94444	0.611111	k__Bacteria; p__Chloroflexi; c__Anaerolineae; o__CFB-26; f__; g__; s__
ASV482	40.2222	56	88.9444	35.3889	4.66667	0	k__Bacteria; p__Acidobacteria; c__[Chloracidobacteria]; o__RB41; f__; g__; s__
ASV224	1.16667	4	11.2778	92.2778	74.9444	41.3889	k__Bacteria; p__Acidobacteria; c__Acidobacteria-6; o__BPC015; f__; g__; s__
ASV275	0	13.9444	76.2222	95.1111	39.5556	0	k__Bacteria; p__NC10; c__wb1-A12; o__; f__; g__; s__
ASV285	28.5556	41.3889	76.3889	69.1111	6.27778	0.833333	k__Bacteria; p__Actinobacteria; c__Thermoleophilia; o__Gaiellales; f__Gaiellaceae; g__; s__
ASV136	0	0.444444	4.22222	20.0556	146.444	51	k__Bacteria; p__Chloroflexi; c__Anaerolineae
ASV233	0.0555556	4.83333	58.2222	103.833	34.2778	20.5556	k__Bacteria; p__NC10
ASV304	10.7778	88.8889	101.944	19.7222	0	0	k__Bacteria; p__Acidobacteria; c__BPC102; o__MVS-40; f__; g__; s__
ASV297	78.0556	111.778	29.2778	1.77778	0	0	k__Bacteria; p__Acidobacteria; c__[Chloracidobacteria]; o__RB41; f__; g__; s__
ASV251	0.444444	7.22222	73.9444	87.5	38.4444	12.5	k__Bacteria; p__Actinobacteria; c__Thermoleophilia; o__Gaiellales; f__Gaiellaceae; g__; s__
ASV247	8.94444	27.6111	43.1111	60.9444	32.8889	46.5	k__Bacteria; p__Nitrospirae; c__Nitrospira; o__Nitrospirales; f__0319-6A21; g__; s__
ASV288	1.94444	37.5556	70.0556	97.4444	10.1111	0	k__Bacteria
ASV293	34.3333	107.556	61.8333	10.1667	0	1.05556	k__Bacteria; p__Actinobacteria; c__Actinobacteria; o__Actinomycetales
ASV576	67.8889	86.3889	44.7222	10.0556	5.66667	0.0555556	k__Bacteria; p__Proteobacteria; c__Deltaproteobacteria; o__[Entotheonellales]; f__[Entotheonellaceae]; g__; s__
ASV315	12.1111	69.0556	98.1667	35	0	0	k__Bacteria; p__Actinobacteria; c__Thermoleophilia; o__Gaiellales; f__Gaiellaceae; g__; s__
ASV298	24.7222	2.05556	3.22222	8.5	87.8889	87.9444	k__Bacteria; p__Chloroflexi; c__TK10; o__AKYG885; f__Dolo_23; g__; s__
ASV236	29	14.9444	41.5556	58.2222	57.3333	11.7222	k__Bacteria; p__Actinobacteria; c__Actinobacteria; o__Actinomycetales; f__Microbacteriaceae; g__Agromyces; s__
ASV299	180.167	26.8333	5.22222	0.388889	0.0555556	0	k__Archaea; p__Crenarchaeota; c__Thaumarchaeota; o__Nitrososphaerales; f__Nitrososphaeraceae; g__Candidatus Nitrososphaera; s__
ASV368	0.777778	2.11111	40.1667	103.722	64.8889	0.888889	k__Archaea; p__Crenarchaeota; c__Thaumarchaeota; o__Nitrososphaerales; f__Nitrososphaeraceae; g__Candidatus Nitrososphaera; s__gargensis
ASV272	0	0.388889	52.9444	116.722	23.6111	18.5556	k__Bacteria
ASV300	0.277778	2.94444	164.5	43.2222	0	0	k__Bacteria; p__Chloroflexi; c__Chloroflexi; o__[Roseiflexales]; f__[Kouleothrixaceae]; g__; s__
ASV370	77.8333	95.6667	30.9444	5.5	0	0	k__Bacteria; p__Acidobacteria; c__[Chloracidobacteria]; o__11-24; f__; g__; s__
ASV332	63.1111	61.2778	64.3333	13.3889	0	5.61111	k__Bacteria; p__Actinobacteria; c__Thermoleophilia; o__Gaiellales; f__Gaiellaceae; g__; s__
ASV276	45.3889	45.5	6.55556	14.7222	23.5556	71.9444	k__Bacteria; p__Firmicutes; c__Bacilli; o__Bacillales
ASV467	7.94444	45	42.4444	79.7778	32.2778	0.166667	k__Archaea; p__Crenarchaeota; c__Thaumarchaeota; o__Nitrososphaerales; f__Nitrososphaeraceae; g__Candidatus Nitrososphaera; s__gargensis
ASV264	151.056	52	2.16667	1.22222	0	0	k__Bacteria; p__Verrucomicrobia; c__[Spartobacteria]; o__[Chthoniobacterales]; f__[Chthoniobacteraceae]; g__DA101; s__
ASV291	0.833333	14.5	61.2222	77.5556	51	0.277778	k__Archaea; p__Crenarchaeota; c__Thaumarchaeota; o__Nitrososphaerales; f__Nitrososphaeraceae; g__Candidatus Nitrososphaera; s__gargensis
ASV456	31	71.6111	81.3889	20.1667	0.611111	0	k__Bacteria; p__Acidobacteria; c__Acidobacteria-6; o__iii1-15; f__; g__; s__
ASV281	1.61111	24.0556	65.7778	103.944	8	0.666667	k__Bacteria; p__Chloroflexi; c__S085; o__; f__; g__; s__
ASV312	3.38889	92.7778	100.5	7.16667	0	0	k__Bacteria; p__NC10; c__wb1-A12; o__; f__; g__; s__
ASV150	0	0.0555556	0.166667	31.1111	90.0556	81.6667	k__Bacteria; p__Chloroflexi; c__Anaerolineae; o__H39; f__; g__; s__
ASV338	2.61111	27.3333	44.8333	82.4444	42.2778	3	k__Bacteria; p__Planctomycetes; c__Planctomycetia; o__Gemmatales; f__Isosphaeraceae; g__; s__
ASV340	74.8889	55.6111	56.1667	11.1111	3.77778	0.0555556	k__Bacteria; p__Planctomycetes; c__Phycisphaerae; o__WD2101; f__; g__; s__
ASV199	0	0	0.833333	65.8889	134.389	0.444444	k__Bacteria; p__NC10; c__wb1-A12; o__; f__; g__; s__
ASV388	95.2778	80.7222	17.2222	4.5	3.38889	0.388889	k__Bacteria; p__Actinobacteria; c__Thermoleophilia; o__Gaiellales; f__Gaiellaceae; g__; s__
ASV316	122.611	62.0556	2.61111	1.83333	0.222222	12.0556	k__Archaea; p__Crenarchaeota; c__Thaumarchaeota; o__Nitrososphaerales; f__Nitrososphaeraceae; g__Candidatus Nitrososphaera
ASV282	6.88889	18.1667	70.1111	83.9444	15.9444	5.55556	k__Bacteria; p__Acidobacteria; c__Acidobacteria-6; o__iii1-15; f__; g__; s__
ASV322	2.66667	65	80.4444	34.7778	8.66667	5.38889	k__Bacteria; p__Acidobacteria; c__Acidobacteria-6; o__iii1-15; f__; g__; s__
ASV342	35.2222	52.6667	38.5	37.7778	24.5556	7.22222	k__Bacteria; p__Acidobacteria; c__PAUC37f; o__; f__; g__; s__
ASV362	26.3333	63.8889	67.5	27.8889	3.72222	6.16667	k__Bacteria; p__Chloroflexi; c__Ellin6529; o__; f__; g__; s__
ASV280	0.166667	0	2.22222	104.556	71.1111	17.2778	k__Archaea; p__Crenarchaeota
ASV325	115.556	18.9444	24.2222	20.5556	7.61111	7.66667	k__Bacteria; p__Actinobacteria; c__Actinobacteria; o__Actinomycetales; f__Pseudonocardiaceae; g__Pseudonocardia; s__
ASV674	89.1111	51.7222	36.9444	11.9444	3.5	1.22222	k__Bacteria; p__Acidobacteria; c__Acidobacteria-6; o__iii1-15; f__; g__; s__
ASV378	20.8333	42.3333	65.0556	54.3889	9.44444	1.44444	k__Bacteria; p__Nitrospirae; c__Nitrospira; o__Nitrospirales; f__0319-6A21; g__; s__
ASV319	18.3889	46.7222	92.5	16.1667	19.1111	0	k__Bacteria; p__Actinobacteria; c__Actinobacteria; o__Actinomycetales; f__Pseudonocardiaceae
ASV252	0	0	0.0555556	0.388889	117.278	74.5556	k__Bacteria; p__Proteobacteria; c__Betaproteobacteria; o__Burkholderiales; f__Burkholderiaceae; g__Burkholderia; s__
ASV336	1.88889	44.3333	96.2778	47.7778	1	0	k__Bacteria; p__Chloroflexi; c__S085; o__; f__; g__; s__
ASV344	77.7222	91.8889	17.4444	2.66667	1.05556	0	k__Bacteria; p__Acidobacteria; c__[Chloracidobacteria]; o__RB41; f__; g__; s__
ASV413	59.6667	92.7222	35.8889	1.88889	0.166667	0.277778	k__Bacteria; p__Acidobacteria; c__Acidobacteria-6; o__iii1-15; f__; g__; s__
ASV345	6.77778	25.5	54.5	94.2222	8.5	0	k__Bacteria; p__WS3; c__PRR-12; o__Sediment-1; f__PRR-10; g__; s__
ASV294	0.222222	13.3889	62.5	100.778	7.61111	4.66667	k__Bacteria; p__GAL15; c__; o__; f__; g__; s__
ASV355	68.1667	19.3333	12.7778	4	0.166667	84.1667	k__Bacteria; p__Proteobacteria; c__Alphaproteobacteria; o__Rhizobiales; f__Bradyrhizobiaceae; g__Bradyrhizobium; s__
ASV257	12.4444	18.6111	24.3333	68.7222	57.4444	7	k__Bacteria; p__Proteobacteria; c__Alphaproteobacteria; o__Rhizobiales; f__Rhizobiaceae
ASV254	60.3889	4.27778	2.72222	2.38889	0.277778	118.167	k__Bacteria; p__Proteobacteria; c__Gammaproteobacteria; o__Pseudomonadales; f__Pseudomonadaceae; g__Pseudomonas; s__umsongensis
ASV412	48.9444	49.4444	52.5556	35.6111	0.555556	0	k__Bacteria; p__Acidobacteria; c__Acidobacteria-6; o__CCU21; f__; g__; s__
ASV348	76	49.5556	36.8889	12.7778	9.11111	0.888889	k__Archaea; p__Crenarchaeota; c__Thaumarchaeota; o__Nitrososphaerales; f__Nitrososphaeraceae; g__Candidatus Nitrososphaera; s__SCA1170
ASV215	0.277778	0.833333	0.555556	3.05556	0.444444	179.889	k__Bacteria; p__Proteobacteria; c__Alphaproteobacteria; o__Rhizobiales; f__Hyphomicrobiaceae; g__Devosia; s__
ASV619	89.0556	42.2222	20.6111	25.7222	5.61111	0.388889	k__Bacteria; p__Acidobacteria; c__Acidobacteria-6; o__iii1-15; f__; g__; s__
ASV350	80.2222	52.1111	37.8333	7.5	0.333333	5.55556	k__Bacteria; p__Actinobacteria; c__Thermoleophilia; o__Gaiellales; f__Gaiellaceae; g__; s__
ASV381	18.7778	20.5	38.8889	97.2222	8.16667	0	k__Bacteria; p__Actinobacteria; c__Thermoleophilia; o__Gaiellales; f__Gaiellaceae; g__; s__
ASV498	140.222	38.8889	0.611111	0.555556	0	3.22222	k__Bacteria; p__Proteobacteria; c__Deltaproteobacteria; o__[Entotheonellales]; f__[Entotheonellaceae]; g__; s__
ASV329	7.38889	28.2778	57.9444	49.6111	27.7222	12.0556	k__Bacteria
ASV365	0.388889	6.22222	77.1111	97.2778	1.61111	0	k__Archaea; p__Crenarchaeota; c__Thaumarchaeota; o__Nitrososphaerales; f__Nitrososphaeraceae; g__Candidatus Nitrososphaera; s__
ASV418	132.333	41.8333	5.55556	2.5	0.333333	0	k__Bacteria; p__Planctomycetes; c__Planctomycetia; o__Planctomycetales; f__Planctomycetaceae; g__Planctomyces; s__
ASV394	70.3333	60.5	36.1111	14.3889	1.11111	0	k__Bacteria; p__Actinobacteria; c__Thermoleophilia; o__Gaiellales; f__Gaiellaceae; g__; s__
ASV321	21.2778	29.3333	51.7778	42.9444	32.0556	4.77778	k__Bacteria; p__Proteobacteria; c__Alphaproteobacteria; o__Rhodospirillales; f__Rhodospirillaceae; g__; s__
ASV219	48.0556	14.2222	20.7778	58.6111	29.7778	10.2778	k__Bacteria; p__Proteobacteria; c__Alphaproteobacteria; o__Rhizobiales; f__Hyphomicrobiaceae; g__Devosia; s__
ASV423	41.0556	28.3333	31.1111	35.1111	43.2222	2.22222	k__Bacteria; p__Acidobacteria; c__Acidobacteria-6; o__iii1-15; f__; g__; s__
ASV408	7.22222	18.7222	129.167	25.8333	0	0	k__Bacteria; p__Acidobacteria; c__[Chloracidobacteria]; o__RB41; f__; g__; s__
ASV357	33.5556	72.1111	60.1111	13.5	1.27778	0.0555556	k__Bacteria; p__Actinobacteria; c__Acidimicrobiia; o__Acidimicrobiales; f__AKIW874; g__; s__
ASV246	1.88889	8.11111	23.6667	107.056	38.6111	0.611111	k__Bacteria; p__Acidobacteria; c__Acidobacteria-6; o__iii1-15; f__; g__; s__
ASV328	0.555556	10.6111	43.4444	89.5	29.0556	6.55556	k__Bacteria; p__Actinobacteria; c__MB-A2-108; o__0319-7L14; f__; g__; s__
ASV255	0.0555556	0.0555556	9.94444	66.4444	96.4444	5.11111	k__Bacteria; p__Actinobacteria; c__MB-A2-108; o__0319-7L14; f__; g__; s__
ASV307	3	12.0556	46.9444	49.8889	41.5556	23.3333	k__Bacteria; p__Proteobacteria; c__Betaproteobacteria; o__Burkholderiales; f__Comamonadaceae
ASV402	12.5556	67.6111	66.6111	25	4.94444	0	k__Bacteria; p__Proteobacteria; c__Alphaproteobacteria; o__Rhizobiales; f__Hyphomicrobiaceae; g__Pedomicrobium; s__
ASV434	94.2222	33.9444	25.2222	17.1667	5.94444	0	k__Bacteria; p__Acidobacteria; c__Acidobacteria-6; o__iii1-15; f__; g__; s__
ASV314	0.0555556	0.444444	38.3333	109.833	27.3333	0.222222	k__Bacteria; p__Chloroflexi; c__Anaerolineae; o__H39; f__; g__; s__
ASV377	70.2778	77.9444	15.6111	10.9444	1.05556	0.166667	k__Bacteria; p__Chloroflexi
ASV366	1.05556	35.7222	100.889	33.1667	5.05556	0	k__Bacteria; p__Nitrospirae; c__Nitrospira; o__Nitrospirales; f__Nitrospiraceae; g__JG37-AG-70; s__
ASV206	35.1667	19.2222	3.05556	8.77778	95.9444	13.5	k__Bacteria; p__Proteobacteria; c__Betaproteobacteria; o__Methylophilales; f__Methylophilaceae; g__Methylotenera; s__mobilis
ASV295	3.33333	4.33333	20.0556	132.056	12.6667	2.66667	k__Bacteria; p__Acidobacteria; c__Acidobacteria-6; o__iii1-15; f__; g__; s__
ASV559	108	53.0556	9.16667	4.83333	0	0.0555556	k__Bacteria; p__Acidobacteria; c__[Chloracidobacteria]; o__RB41; f__; g__; s__
ASV395	1.5	46.8333	53.5556	61.5	11.5556	0.0555556	k__Bacteria; p__Acidobacteria; c__Acidobacteria-6; o__iii1-15; f__RB40; g__; s__
ASV279	0.0555556	0.0555556	5.38889	99.3333	66.1667	3.88889	k__Bacteria; p__Actinobacteria; c__MB-A2-108; o__0319-7L14; f__; g__; s__
ASV320	0	0.166667	34.5	114.611	22.7222	2.72222	k__Bacteria; p__Proteobacteria; c__Gammaproteobacteria; o__Methylococcales; f__Methylococcaceae; g__Methylocaldum; s__
ASV409	3.16667	10.7778	37.4444	122	1	0.0555556	k__Bacteria; p__Acidobacteria; c__Acidobacteria-6; o__iii1-15; f__; g__; s__
ASV380	34.8889	56.6667	50.3889	18.6111	8.55556	3.22222	k__Bacteria; p__Actinobacteria; c__Actinobacteria; o__Actinomycetales; f__Pseudonocardiaceae
ASV460	72.7778	40.7778	32.6667	22.4444	2.66667	0.333333	k__Bacteria; p__Acidobacteria; c__Acidobacteria-6; o__iii1-15; f__; g__; s__
ASV430	96.7778	17.3889	28.5	21.6111	6.94444	0.111111	k__Bacteria; p__Proteobacteria; c__Gammaproteobacteria; o__Xanthomonadales; f__Sinobacteraceae; g__; s__
ASV405	17.3333	85.3333	52.9444	15.5	0	0	k__Bacteria; p__Acidobacteria; c__BPC102; o__MVS-40; f__; g__; s__
ASV375	28.4444	67.7222	67.6111	6.61111	0.388889	0.166667	k__Bacteria; p__Actinobacteria; c__Thermoleophilia; o__Gaiellales; f__Gaiellaceae; g__; s__
ASV387	82.1667	27.8333	31.5	23.5	4.83333	0.111111	k__Bacteria; p__Acidobacteria; c__Acidobacteria-6; o__iii1-15; f__; g__; s__
ASV426	36.5556	86	43.4444	3.27778	0.0555556	0	k__Bacteria; p__Proteobacteria; c__Alphaproteobacteria; o__Rhodospirillales; f__Rhodospirillaceae; g__; s__
ASV771	107.833	33.2222	10.4444	12.5556	1.77778	3.05556	k__Bacteria; p__Acidobacteria; c__Acidobacteria-6; o__iii1-15; f__; g__; s__
ASV361	5.16667	14.9444	58.1667	75.8889	13.5556	0.333333	k__Bacteria; p__Chloroflexi; c__S085; o__; f__; g__; s__
ASV237	0	0	1.38889	35.0556	114.667	16.6667	k__Bacteria; p__Chloroflexi; c__Gitt-GS-136; o__; f__; g__; s__
ASV1998	8.5	6.27778	39.1111	81.1111	24.5	8.22222	k__Bacteria; p__Actinobacteria; c__Actinobacteria; o__Actinomycetales; f__Nocardioidaceae
ASV401	4.11111	28.6111	134.556	0.0555556	0	0.166667	k__Bacteria; p__Chloroflexi; c__Ktedonobacteria; o__Thermogemmatisporales; f__Thermogemmatisporaceae; g__; s__
ASV546	135.167	21.3889	8.77778	2	0.0555556	0	k__Bacteria; p__Acidobacteria; c__Acidobacteria-6; o__iii1-15; f__; g__; s__
ASV398	5.83333	38.8333	111.944	10.5	0	0	k__Bacteria; p__Actinobacteria; c__Actinobacteria; o__Actinomycetales
ASV396	0.0555556	0.222222	5.77778	158	2.33333	0	k__Bacteria; p__Actinobacteria; c__Thermoleophilia; o__Gaiellales; f__Gaiellaceae; g__; s__
ASV437	7.22222	48.9444	89.7778	20.1667	0.111111	0	k__Bacteria; p__Acidobacteria; c__iii1-8; o__32-20; f__; g__; s__
ASV337	0.222222	15.7222	68.1111	70	11.9444	0	k__Bacteria; p__Acidobacteria; c__Acidobacteria-6; o__CCU21; f__; g__; s__
ASV444	102.056	57.0556	2.22222	0.555556	3.94444	0	k__Archaea; p__Crenarchaeota; c__Thaumarchaeota; o__Nitrososphaerales; f__Nitrososphaeraceae; g__Candidatus Nitrososphaera; s__
ASV159	1	0.0555556	0.722222	0.611111	40.6667	122.444	k__Bacteria; p__Cyanobacteria; c__4C0d-2; o__MLE1-12; f__; g__; s__
ASV427	38.3889	59.0556	62.3889	5.61111	0	0	k__Bacteria; p__Acidobacteria; c__[Chloracidobacteria]; o__11-24; f__; g__; s__
ASV391	59.4444	17.4444	19.3333	28.5556	39.4444	0.666667	k__Bacteria; p__Actinobacteria; c__Actinobacteria; o__Actinomycetales; f__Nocardioidaceae; g__Kribbella; s__
ASV462	5.22222	42.8333	46.0556	45.8333	24.7778	0	k__Bacteria; p__Acidobacteria; c__[Chloracidobacteria]; o__RB41; f__; g__; s__
ASV128	0	0	0.166667	23.8333	67.9444	71.9444	k__Bacteria; p__Nitrospirae; c__Nitrospira; o__Nitrospirales; f__0319-6A21; g__; s__
ASV296	0.0555556	11.7778	34.1667	75.8889	26.5	14.6667	k__Bacteria; p__Chloroflexi; c__Anaerolineae
ASV552	95.5556	53.5	10.7222	2.22222	0.0555556	0.777778	k__Bacteria; p__Acidobacteria; c__Acidobacteria-6; o__iii1-15; f__; g__; s__
ASV324	0.166667	0.111111	0	0	0	162.556	k__Bacteria; p__Planctomycetes; c__Planctomycetia; o__Gemmatales; f__Isosphaeraceae
ASV310	34.8333	16.8333	9.27778	59.7778	41.2222	0.111111	k__Bacteria; p__WS3; c__PRR-12; o__Sediment-1; f__; g__; s__
ASV518	59.4444	56.1667	9.33333	1.61111	0.166667	35	k__Bacteria; p__Acidobacteria; c__Acidobacteria-6; o__iii1-15; f__; g__; s__
ASV347	1.05556	3	18.2222	122.389	16.8333	0.0555556	k__Bacteria; p__Actinobacteria; c__Actinobacteria; o__Actinomycetales; f__Nocardioidaceae; g__; s__
ASV534	118.278	29.6111	7.11111	3.61111	2.61111	0.0555556	k__Bacteria; p__Acidobacteria; c__Acidobacteria-6; o__iii1-15; f__; g__; s__
ASV442	73.7222	7.88889	3.16667	3.94444	10.3889	62.0556	k__Bacteria; p__Acidobacteria; c__Acidobacteria-6; o__iii1-15; f__; g__; s__
ASV372	0.5	4.61111	39.3889	91.2222	24.3889	0.611111	k__Bacteria; p__Nitrospirae; c__Nitrospira; o__Nitrospirales; f__Nitrospiraceae; g__JG37-AG-70; s__
ASV500	14.5556	36.8889	60.8333	47.4444	0	0	k__Bacteria; p__Planctomycetes; c__Planctomycetia; o__Gemmatales; f__Isosphaeraceae; g__; s__
ASV407	0.888889	22.5556	46.7778	65.6667	16.3889	6.94444	k__Bacteria; p__Acidobacteria; c__Acidobacteria-6; o__CCU21; f__; g__; s__
ASV403	26.7222	15.1111	24.2222	81.2778	11.4444	0	k__Bacteria; p__Proteobacteria; c__Betaproteobacteria; o__Burkholderiales; f__Oxalobacteraceae
ASV140	13.3889	4.66667	9.11111	14.7778	62.2778	54.5	k__Bacteria; p__Actinobacteria; c__Actinobacteria; o__Actinomycetales; f__Nocardiaceae; g__Rhodococcus; s__
ASV424	1.88889	60.8333	83.2222	12.7222	0	0	k__Bacteria; p__Actinobacteria; c__MB-A2-108; o__0319-7L14; f__; g__; s__
ASV553	71.8889	71.6111	13.5556	1.38889	0	0	k__Bacteria; p__Acidobacteria; c__Acidobacteria-6; o__iii1-15; f__; g__; s__
ASV706	19.3889	39.4444	65.5	26	1.33333	6.77778	k__Bacteria; p__Actinobacteria; c__Thermoleophilia; o__Gaiellales; f__Gaiellaceae; g__; s__
ASV436	102.333	48.2222	3.55556	2	1.94444	0.0555556	k__Bacteria; p__Proteobacteria; c__Alphaproteobacteria; o__Rhizobiales; f__Hyphomicrobiaceae; g__Rhodoplanes; s__
ASV356	76.8333	50.5556	13.8889	3.11111	2.94444	9.66667	k__Bacteria; p__Nitrospirae; c__Nitrospira; o__Nitrospirales; f__0319-6A21; g__; s__
ASV327	18.6667	17.7778	27	40.9444	52.5	0.111111	k__Bacteria; p__Firmicutes; c__Bacilli; o__Bacillales; f__Bacillaceae; g__Bacillus; s__muralis
ASV364	19.7222	14.0556	26.1667	45.7778	46.5556	4.61111	k__Bacteria; p__Proteobacteria; c__Gammaproteobacteria; o__Xanthomonadales; f__Xanthomonadaceae; g__Lysobacter; s__
ASV496	16.2778	58.9444	55.1667	23.6111	2.77778	0.0555556	k__Bacteria; p__Acidobacteria; c__[Chloracidobacteria]; o__11-24; f__; g__; s__
ASV353	0.555556	4.44444	23.3333	94.7222	33.6667	0	k__Bacteria; p__Actinobacteria; c__Actinobacteria; o__Actinomycetales; f__Nocardioidaceae
ASV379	5.5	11.3333	48.9444	62.7222	14.3333	13.7222	k__Bacteria; p__Chloroflexi; c__S085; o__; f__; g__; s__
ASV154	49.7222	14.1111	4.88889	8.16667	6.88889	72.3333	k__Bacteria; p__Proteobacteria; c__Deltaproteobacteria; o__Myxococcales; f__Myxococcaceae; g__Corallococcus; s__exiguus
ASV421	0.166667	5.16667	48.1111	94.5	8.05556	0	k__Bacteria; p__Chloroflexi; c__Ellin6529; o__; f__; g__; s__
ASV306	4.11111	6.55556	23.4444	74.7222	42.8333	4.22222	k__Bacteria; p__Proteobacteria; c__Alphaproteobacteria; o__Rhizobiales; f__; g__; s__
ASV419	1.33333	24.1667	68.3889	50.9444	11	0	k__Bacteria; p__Chloroflexi; c__Anaerolineae; o__WCHB1-50; f__; g__; s__
ASV465	96.3889	23.1111	0.333333	0.222222	35.6111	0.0555556	k__Bacteria; p__Acidobacteria; c__Acidobacteria-6; o__iii1-15; f__; g__; s__
ASV386	21.7222	100.611	29.1111	4.27778	0	0	k__Bacteria; p__Acidobacteria; c__[Chloracidobacteria]; o__RB41; f__; g__; s__
ASV346	13	22.5	44.7222	49.7222	20.0556	4.05556	k__Bacteria; p__Actinobacteria; c__Actinobacteria; o__Actinomycetales; f__Nocardioidaceae; g__; s__
ASV277	0	0	0	2.16667	144.278	7.5	k__Bacteria; p__NC10; c__12-24; o__MIZ17; f__; g__; s__
ASV468	18.1667	30.7778	32.6111	54.6111	17.5556	0	k__Bacteria; p__Planctomycetes; c__Planctomycetia; o__Gemmatales; f__Gemmataceae; g__Gemmata; s__
ASV415	0.111111	0	0	0	0	153.167	k__Bacteria; p__Proteobacteria; c__Alphaproteobacteria; o__Rhizobiales; f__Rhizobiaceae
ASV352	20.8333	9.77778	12	80.3889	26.2778	3.38889	k__Bacteria; p__Acidobacteria; c__Acidobacteria-6; o__iii1-15; f__; g__; s__
ASV399	0.888889	30.7222	39.9444	60.5556	20.4444	0	k__Bacteria; p__Nitrospirae; c__Nitrospira; o__Nitrospirales; f__Nitrospiraceae; g__; s__
ASV450	23.2222	28.1667	33.0556	26.5	32.9444	8.61111	k__Bacteria; p__Chloroflexi; c__TK10; o__AKYG885; f__5B-12; g__; s__
ASV495	7.22222	37.3333	74.2778	32.2778	0.888889	0	k__Bacteria; p__Acidobacteria; c__Acidobacteria-6; o__CCU21; f__; g__; s__
ASV433	6.05556	46.5556	58.6111	38.8889	1.66667	0	k__Bacteria; p__Proteobacteria; c__Betaproteobacteria
ASV335	32	16.2222	20.8889	39.7222	39.8889	2.11111	k__Bacteria; p__Proteobacteria; c__Betaproteobacteria; o__Burkholderiales; f__Comamonadaceae
ASV440	12.3889	28	61.5	41.7778	7	0	k__Bacteria; p__Actinobacteria; c__Actinobacteria
ASV400	34	28.5	36.3333	32.0556	17.6667	1.66667	k__Bacteria; p__Acidobacteria; c__Acidobacteria-6; o__iii1-15; f__; g__; s__
ASV617	53.3333	62.5	27.8333	6.11111	0.166667	0.0555556	k__Bacteria; p__Actinobacteria; c__MB-A2-108; o__0319-7L14; f__; g__; s__
ASV493	0.0555556	5.16667	63.8333	71.9444	7.77778	0.0555556	k__Bacteria; p__Chloroflexi
ASV376	106.167	33.8333	6.77778	1	1	0	k__Bacteria; p__Planctomycetes; c__Phycisphaerae; o__WD2101; f__; g__; s__
ASV448	12.7778	62.4444	59.7778	13.7778	0	0	k__Bacteria; p__Actinobacteria; c__Thermoleophilia; o__Gaiellales; f__Gaiellaceae; g__; s__
ASV449	3.16667	74.1667	49.1667	18.4444	3.33333	0	k__Bacteria; p__Chloroflexi; c__Anaerolineae; o__SBR1031; f__oc28; g__; s__
ASV461	1.44444	15.5556	56.8333	61.5556	12.6111	0.222222	k__Bacteria; p__Actinobacteria; c__Thermoleophilia; o__Gaiellales; f__Gaiellaceae; g__; s__
ASV555	33.5	43.7778	37.5556	20.6111	10.3333	1.83333	k__Bacteria; p__Planctomycetes; c__Planctomycetia; o__Gemmatales; f__Isosphaeraceae; g__; s__
ASV343	5.11111	19.1667	25.1111	50.2778	34.3889	13.4444	k__Bacteria; p__Acidobacteria; c__Acidobacteria-6; o__iii1-15; f__; g__; s__
ASV487	141.222	3.77778	0.777778	1.66667	0.0555556	0	k__Bacteria; p__Acidobacteria; c__Acidobacteria-6; o__iii1-15; f__RB40; g__; s__
ASV483	47.8333	48.1667	30.4444	18.0556	2.16667	0.0555556	k__Bacteria; p__Proteobacteria; c__Alphaproteobacteria; o__Rhizobiales; f__Hyphomicrobiaceae; g__Rhodoplanes; s__
ASV441	24.3333	30.6111	41.3333	41.3889	8.11111	0.611111	k__Bacteria; p__Proteobacteria; c__Alphaproteobacteria; o__Rhizobiales; f__Phyllobacteriaceae; g__Mesorhizobium; s__
ASV411	6.05556	14.3889	30.5	83.7778	10.7222	0	k__Bacteria; p__Nitrospirae; c__Nitrospira; o__Nitrospirales; f__0319-6A21; g__; s__
ASV469	94.7778	39.6667	9.38889	1	0.111111	0.333333	k__Bacteria; p__Nitrospirae; c__Nitrospira; o__Nitrospirales; f__Nitrospiraceae; g__Nitrospira; s__
ASV477	99.6111	26.9444	10.8889	3.16667	3.88889	0.722222	k__Bacteria; p__Acidobacteria; c__Acidobacteria-6; o__iii1-15; f__; g__; s__
ASV476	71	64.1111	7.11111	2.44444	0	0	k__Bacteria; p__Nitrospirae; c__Nitrospira; o__Nitrospirales; f__0319-6A21; g__; s__
ASV508	16.5556	21.8333	45.1667	51.6111	9.44444	0.0555556	k__Bacteria; p__Gemmatimonadetes; c__Gemm-1; o__; f__; g__; s__
ASV491	16.3333	44.9444	62	21.2778	0.111111	0	k__Bacteria; p__Acidobacteria; c__[Chloracidobacteria]; o__RB41; f__; g__; s__
ASV406	0.166667	11.3889	14.7778	93	9.83333	15.4444	k__Bacteria; p__Chloroflexi; c__Anaerolineae; o__SB-34; f__; g__; s__
ASV431	0.222222	1.77778	58.9444	45.1111	38.3333	0.111111	k__Bacteria; p__Actinobacteria; c__Thermoleophilia; o__Gaiellales; f__Gaiellaceae; g__; s__
ASV358	0.111111	7.22222	47.7778	84.1667	4.88889	0.222222	k__Bacteria; p__Chloroflexi; c__Anaerolineae; o__S0208; f__; g__; s__
ASV525	27.6667	42.2778	46	27.6111	0.555556	0.0555556	k__Bacteria; p__Proteobacteria; c__Alphaproteobacteria; o__Rhizobiales; f__Hyphomicrobiaceae; g__Rhodoplanes; s__
ASV479	37.2222	46.2778	56.4444	4.11111	0	0.0555556	k__Bacteria; p__Actinobacteria; c__Thermoleophilia; o__Gaiellales; f__Gaiellaceae; g__; s__
ASV392	5.16667	15.1111	32.6667	37.2222	27.7778	25.9444	k__Bacteria; p__Chloroflexi; c__Ellin6529; o__; f__; g__; s__
ASV511	40.8889	70.5556	17.1111	11.6111	3.38889	0	k__Bacteria; p__Acidobacteria; c__Acidobacteria-6; o__iii1-15; f__; g__; s__
ASV480	120.5	22.4444	0.444444	0	0	0	k__Archaea; p__Crenarchaeota; c__Thaumarchaeota; o__Nitrososphaerales; f__Nitrososphaeraceae; g__Candidatus Nitrososphaera; s__
ASV363	66.6111	11.7222	15.2222	19.8889	6.66667	23.2222	k__Bacteria; p__Chloroflexi; c__Ellin6529; o__; f__; g__; s__
ASV313	77.1667	19.5	12.1111	28.7778	3	1.66667	k__Bacteria; p__Acidobacteria; c__Acidobacteria-6; o__iii1-15; f__RB40; g__; s__
ASV443	28.8333	19.5	33.6667	34.6667	20.1667	5.38889	k__Bacteria; p__Actinobacteria; c__MB-A2-108; o__0319-7L14; f__; g__; s__
ASV197	0	0	2.77778	12.2222	123.111	3.88889	k__Bacteria; p__Chloroflexi; c__Anaerolineae; o__SBR1031; f__A4b; g__; s__
ASV570	2.11111	40.6111	44.5556	36.1667	17.7222	0.611111	k__Bacteria; p__Nitrospirae; c__Nitrospira; o__Nitrospirales; f__0319-6A21; g__; s__
ASV488	97.5	30.3889	7.83333	4.5	0.722222	0.611111	k__Bacteria; p__Acidobacteria; c__Acidobacteria-6; o__iii1-15; f__; g__; s__
ASV492	0.5	9.72222	112.667	18	0.555556	0	k__Bacteria; p__Actinobacteria; c__Actinobacteria; o__Actinomycetales; f__Micromonosporaceae; g__Virgisporangium; s__ochraceum
ASV520	81.8333	42.6667	10.1111	5.5	0	0	k__Archaea; p__Crenarchaeota; c__Thaumarchaeota; o__Nitrososphaerales; f__Nitrososphaeraceae; g__Candidatus Nitrososphaera; s__SCA1170
ASV263	0	0	0.0555556	2.94444	78.1667	58.7778	k__Bacteria; p__GAL15; c__; o__; f__; g__; s__
ASV587	6.22222	61.7778	57.5	14.3889	0	0	k__Bacteria; p__Acidobacteria; c__PAUC37f; o__; f__; g__; s__
ASV305	0	0	0	0	137.889	1.55556	k__Bacteria; p__TM7; c__TM7-3
ASV152	9	13.8889	11.2222	25.2778	42.4444	37.5556	k__Bacteria; p__Actinobacteria; c__Actinobacteria; o__Actinomycetales; f__Nocardioidaceae
ASV455	0.833333	14.3333	33.9444	84.3889	4	1.77778	k__Bacteria; p__Acidobacteria; c__Acidobacteria-6; o__CCU21; f__; g__; s__
ASV730	1.77778	8.44444	35.8889	73.7778	11.5556	7.05556	k__Bacteria; p__Acidobacteria; c__Acidobacteria-6; o__iii1-15; f__; g__; s__
ASV861	18.2222	32.7778	41.3333	40.5	5.22222	0.111111	k__Bacteria; p__Acidobacteria; c__Acidobacteria-6; o__iii1-15; f__; g__; s__
ASV547	44.1111	48.1111	23.8333	12.6111	8.61111	0.722222	k__Bacteria; p__Verrucomicrobia; c__[Pedosphaerae]; o__[Pedosphaerales]; f__auto67_4W; g__; s__
ASV445	0.333333	4.05556	24.1111	75.9444	24.7222	8.83333	k__Bacteria; p__Acidobacteria; c__Acidobacteria-6; o__iii1-15; f__; g__; s__
ASV429	49.5	12.5556	7	21.8889	44.2778	2.55556	k__Bacteria; p__Actinobacteria; c__Thermoleophilia; o__Solirubrobacterales; f__Solirubrobacteraceae
ASV458	2.38889	22.4444	37.6111	56.9444	14.7222	3.66667	k__Bacteria; p__Acidobacteria; c__iii1-8; o__32-20; f__; g__; s__
ASV260	2.5	0	0	0.666667	102.722	31.5556	k__Bacteria; p__Proteobacteria; c__Gammaproteobacteria; o__Pseudomonadales; f__Pseudomonadaceae; g__Pseudomonas; s__alcaligenes
ASV309	1.16667	1.83333	0.0555556	41.0556	78.2778	15.0556	k__Bacteria; p__Proteobacteria; c__Betaproteobacteria; o__IS-44; f__; g__; s__
ASV521	3.94444	38.0556	67	27.2222	1.16667	0	k__Bacteria; p__Acidobacteria; c__Acidobacteria-6; o__CCU21; f__; g__; s__
ASV308	0.111111	4.33333	10.7778	31.5	69.0556	20.7778	k__Bacteria; p__Acidobacteria; c__Acidobacteria-6; o__CCU21; f__; g__; s__
ASV397	0.0555556	2.44444	23.5	65.1667	43.3333	0.944444	k__Bacteria; p__Planctomycetes; c__Planctomycetia; o__Pirellulales; f__Pirellulaceae; g__A17; s__
ASV529	55.7222	10.8333	7.94444	54.6667	3.55556	2.61111	k__Bacteria; p__Proteobacteria; c__Gammaproteobacteria; o__Xanthomonadales; f__Sinobacteraceae; g__; s__
ASV514	6.38889	26.9444	56.1111	30.7778	14.1667	0.833333	k__Bacteria; p__Acidobacteria; c__[Chloracidobacteria]; o__RB41; f__; g__; s__
ASV515	99.1667	29.1111	4.33333	2.22222	0.166667	0.222222	k__Bacteria; p__Chloroflexi; c__Thermomicrobia; o__JG30-KF-CM45; f__; g__; s__
ASV635	9.66667	67.3333	53.2222	3.55556	0.944444	0.111111	k__Bacteria; p__Chloroflexi; c__S085; o__; f__; g__; s__
ASV494	8.38889	44.6667	40.3889	22.6111	13.2778	5.33333	k__Bacteria; p__Nitrospirae; c__Nitrospira; o__Nitrospirales; f__0319-6A21; g__; s__
ASV286	3.72222	0.333333	0.444444	0.944444	4.38889	124.778	k__Bacteria; p__Planctomycetes; c__Planctomycetia; o__Pirellulales; f__Pirellulaceae
ASV703	66.9444	18.8889	9.11111	25.3889	11.7222	2.55556	k__Bacteria; p__Acidobacteria; c__Acidobacteria-6; o__iii1-15; f__RB40; g__; s__
ASV489	73.8333	36.6667	1.66667	6.38889	15.9444	0.0555556	k__Bacteria; p__Verrucomicrobia; c__[Spartobacteria]; o__[Chthoniobacterales]; f__[Chthoniobacteraceae]; g__Candidatus Xiphinematobacter; s__
ASV641	2.88889	19.6111	32.2222	56.3333	23.3889	0	k__Bacteria; p__WS3; c__PRR-12; o__Sediment-1; f__; g__; s__
ASV517	66.3333	37.2222	12.6667	17.7778	0.166667	0	k__Bacteria; p__Acidobacteria; c__Acidobacteria-6; o__iii1-15; f__; g__; s__
ASV438	14.6667	7.55556	14.5556	18.2222	54.5	24.5556	k__Bacteria; p__Proteobacteria; c__Betaproteobacteria; o__Burkholderiales; f__Comamonadaceae; g__Methylibium; s__
ASV566	89.2778	39.9444	4.44444	0.166667	0	0	k__Bacteria; p__Verrucomicrobia; c__[Spartobacteria]; o__[Chthoniobacterales]; f__[Chthoniobacteraceae]; g__DA101; s__
ASV168	0	0	0.0555556	0	49	84.7222	k__Bacteria; p__Proteobacteria; c__Alphaproteobacteria; o__Rhizobiales; f__Hyphomicrobiaceae; g__Rhodoplanes; s__
ASV339	6.05556	2.94444	12.3333	18.9444	83.3889	9.88889	k__Bacteria; p__Chloroflexi; c__Anaerolineae; o__SBR1031; f__A4b; g__; s__
ASV259	0	0	0.166667	3.33333	21.2778	108.667	k__Bacteria; p__Chloroflexi; c__Anaerolineae; o__pLW-97; f__; g__; s__
ASV227	0.0555556	0	0.0555556	0.722222	30.0556	102.556	k__Bacteria; p__Actinobacteria; c__Actinobacteria; o__Actinomycetales; f__Nocardioidaceae
ASV531	11	51.6111	46	22.1667	2.38889	0.166667	k__Bacteria; p__Proteobacteria; c__Deltaproteobacteria; o__Syntrophobacterales; f__Syntrophobacteraceae; g__; s__
ASV16	0.0555556	0.111111	0	1.05556	90.1667	41.8333	k__Bacteria; p__Firmicutes; c__Bacilli; o__Bacillales; f__Staphylococcaceae; g__Staphylococcus; s__
ASV544	20.7222	48.3333	51.1111	4.22222	5.72222	2.05556	k__Bacteria; p__Acidobacteria; c__iii1-8; o__32-20; f__; g__; s__
ASV284	3.11111	0.555556	0.166667	1.55556	88.2778	38.4444	k__Bacteria; p__Proteobacteria; c__Gammaproteobacteria; o__Pseudomonadales; f__Pseudomonadaceae
ASV509	10	24.5	70.2778	26.3889	0.0555556	0	k__Bacteria; p__Chloroflexi; c__Chloroflexi; o__[Roseiflexales]; f__[Kouleothrixaceae]; g__; s__
ASV507	1.22222	13.2778	61.7222	54.7222	0.0555556	0	k__Bacteria; p__Actinobacteria; c__Actinobacteria; o__Actinomycetales
ASV513	48.7778	52.8333	27.5556	1.77778	0.0555556	0	k__Bacteria; p__Chloroflexi; c__Anaerolineae; o__WCHB1-50; f__; g__; s__
ASV195	0.0555556	0	0	3.61111	114.167	13.1667	k__Bacteria; p__Proteobacteria; c__Gammaproteobacteria; o__Pseudomonadales; f__Pseudomonadaceae; g__Pseudomonas
ASV499	0.111111	0.0555556	0	0	130.667	0	k__Bacteria; p__Planctomycetes; c__Planctomycetia; o__Gemmatales; f__Gemmataceae; g__; s__
ASV519	69.3889	55.1111	3.66667	2.27778	0	0.166667	k__Archaea; p__Crenarchaeota; c__Thaumarchaeota; o__Nitrososphaerales; f__Nitrososphaeraceae; g__Candidatus Nitrososphaera; s__
ASV471	36.5556	17.9444	27.4444	33.1111	13.8889	1.27778	k__Bacteria; p__Actinobacteria; c__Actinobacteria; o__Actinomycetales; f__Streptomycetaceae
ASV620	91.1667	12.8889	5.66667	8.11111	0.333333	12	k__Bacteria; p__Proteobacteria; c__Betaproteobacteria; o__Nitrosomonadales; f__Nitrosomonadaceae
ASV569	7.55556	43.6111	31.9444	41.8333	4.72222	0.388889	k__Bacteria; p__Planctomycetes; c__Planctomycetia; o__Gemmatales; f__Isosphaeraceae; g__; s__
ASV575	12.8889	83.8333	30.4444	2.66667	0	0	k__Bacteria; p__Proteobacteria; c__Deltaproteobacteria; o__Syntrophobacterales; f__Syntrophobacteraceae; g__; s__
ASV563	12.5556	34.4444	39.1667	30.4444	12.6667	0.277778	k__Bacteria; p__Acidobacteria; c__Acidobacteria-6; o__iii1-15; f__; g__; s__
ASV588	7.83333	66.1111	30.1667	22.1111	2.66667	0	k__Bacteria; p__Acidobacteria; c__[Chloracidobacteria]; o__RB41; f__; g__; s__
ASV532	95.7222	29.6111	1.5	0.555556	1.05556	0	k__Archaea; p__Crenarchaeota; c__Thaumarchaeota; o__Nitrososphaerales; f__Nitrososphaeraceae; g__Candidatus Nitrososphaera; s__
ASV543	46.7222	74.5	0.833333	0.111111	0	5.66667	k__Bacteria; p__Planctomycetes; c__Phycisphaerae; o__WD2101; f__; g__; s__
ASV374	17.6667	4.72222	0.277778	28.5556	71.3889	5	k__Bacteria; p__Proteobacteria; c__Betaproteobacteria; o__; f__; g__; s__
ASV550	94.7222	27.7778	4.27778	0.722222	0	0	k__Bacteria; p__Planctomycetes; c__Planctomycetia; o__Planctomycetales; f__Planctomycetaceae; g__Planctomyces; s__
ASV505	0.111111	6.5	67.6111	51.2222	1.55556	0	k__Bacteria; p__Chloroflexi; c__Anaerolineae; o__GCA004; f__; g__; s__
ASV565	45.6667	71.5556	7.61111	1.66667	0.222222	0.166667	k__Bacteria; p__Acidobacteria; c__S035; o__; f__; g__; s__
ASV473	0.277778	10.3333	43.4444	63.6111	2.77778	6.11111	k__Bacteria; p__Acidobacteria; c__iii1-8; o__DS-18; f__; g__; s__
ASV333	33.6111	17.1667	18.8333	18.3333	4.5	33.6111	k__Bacteria; p__Proteobacteria; c__Betaproteobacteria; o__Burkholderiales; f__Comamonadaceae
ASV533	0.444444	10.2222	49	56.2222	9.05556	0	k__Bacteria; p__Proteobacteria; c__Alphaproteobacteria
ASV594	2.61111	26.6111	51.2222	39	5.33333	0	k__Bacteria; p__Actinobacteria; c__Thermoleophilia; o__Gaiellales; f__; g__; s__
ASV524	9.05556	32.9444	37.9444	42.2778	1.77778	0.555556	k__Bacteria; p__Acidobacteria; c__Acidobacteria-6; o__CCU21; f__; g__; s__
ASV410	0	3	20.8333	62.1111	34.2778	4.33333	k__Bacteria; p__Gemmatimonadetes; c__Gemm-1; o__; f__; g__; s__
ASV528	0.0555556	0.0555556	0	0.111111	79.6111	44.2778	k__Bacteria; p__Proteobacteria; c__Alphaproteobacteria; o__Caulobacterales; f__Caulobacteraceae; g__Caulobacter; s__
ASV538	0.5	12.6111	42.4444	62.2222	6.33333	0	k__Bacteria; p__Chloroflexi; c__Anaerolineae; o__H39; f__; g__; s__
ASV583	11.1667	13.2778	28.3889	65.6111	5.16667	0.277778	k__Bacteria; p__Actinobacteria; c__Thermoleophilia; o__Solirubrobacterales; f__Solirubrobacteraceae; g__; s__
ASV404	9.38889	13.5556	19.8889	40.8889	35.4444	4.61111	k__Bacteria; p__Proteobacteria; c__Alphaproteobacteria; o__Rhizobiales; f__Hyphomicrobiaceae; g__Hyphomicrobium; s__
ASV373	0.0555556	0.333333	6.83333	71.2222	38.5556	6.66667	k__Bacteria; p__WS3; c__PRR-12; o__Sediment-1; f__; g__; s__
ASV625	59.3333	18.2222	1.55556	3.05556	40.7778	0	k__Bacteria; p__Proteobacteria; c__Alphaproteobacteria; o__Rhizobiales; f__Hyphomicrobiaceae; g__Rhodoplanes; s__
ASV551	4.27778	24	64.6111	29.5556	0.111111	0	k__Bacteria; p__Actinobacteria; c__Acidimicrobiia; o__Acidimicrobiales; f__EB1017; g__; s__
ASV573	0.0555556	0.111111	6.61111	77.3333	35.3889	2.94444	k__Bacteria; p__Nitrospirae; c__Nitrospira; o__Nitrospirales; f__Nitrospiraceae; g__; s__
ASV612	10.7222	0.444444	1.11111	0.777778	78.4444	30.8889	k__Bacteria; p__Planctomycetes; c__Planctomycetia; o__Gemmatales; f__Gemmataceae; g__Gemmata; s__
ASV542	63.5556	27	8.77778	19.0556	3.11111	0.833333	k__Bacteria; p__Planctomycetes; c__Planctomycetia; o__Pirellulales; f__Pirellulaceae; g__; s__
ASV571	1.27778	35.0556	51.8333	31.5	0.777778	1.83333	k__Bacteria; p__Nitrospirae; c__Nitrospira; o__Nitrospirales; f__0319-6A21; g__; s__
ASV589	21.6111	14.3333	20.7778	65.2222	0	0	k__Bacteria; p__Acidobacteria; c__[Chloracidobacteria]; o__RB41; f__; g__; s__
ASV83	0.333333	0.444444	0.111111	0.944444	0.0555556	120.056	k__Bacteria; p__Proteobacteria; c__Gammaproteobacteria; o__Xanthomonadales; f__Xanthomonadaceae; g__Dyella; s__
ASV577	4.94444	11.6667	10.2778	88.7778	5.88889	0	k__Bacteria; p__Actinobacteria; c__MB-A2-108; o__0319-7L14; f__; g__; s__
ASV597	19.6667	33	29.3889	34.5556	3.55556	1.22222	k__Bacteria; p__Nitrospirae; c__Nitrospira; o__Nitrospirales; f__0319-6A21; g__; s__
ASV439	0.111111	5	25.3889	57.3333	28	5.38889	k__Bacteria; p__Chloroflexi; c__Anaerolineae; o__SB-34; f__; g__; s__
ASV417	1.22222	1.44444	6.05556	46.2778	66.1111	0	k__Bacteria; p__Proteobacteria; c__Deltaproteobacteria; o__Myxococcales; f__Myxococcaceae; g__Anaeromyxobacter; s__
ASV584	91.5556	28.7222	0.777778	0	0	0	k__Bacteria; p__Acidobacteria; c__iii1-8; o__32-20; f__; g__; s__
ASV613	59.1667	35.1667	22.1111	3.83333	0.222222	0	k__Bacteria; p__Acidobacteria; c__Acidobacteria-6; o__iii1-15; f__; g__; s__
ASV539	1.05556	3.33333	19.3889	50.1111	43.1111	2.94444	k__Bacteria; p__Chloroflexi; c__S085; o__; f__; g__; s__
ASV591	25	61.2222	33.3889	0.277778	0	0	k__Bacteria; p__Actinobacteria; c__Thermoleophilia; o__Gaiellales; f__Gaiellaceae; g__; s__
ASV867	17	47.3889	42.8333	11.7778	0.777778	0	k__Bacteria; p__Planctomycetes; c__Planctomycetia; o__Gemmatales; f__Isosphaeraceae; g__; s__
ASV626	23.3333	49.7222	40.8333	4.77778	0.666667	0.0555556	k__Bacteria; p__Proteobacteria; c__Alphaproteobacteria
ASV567	0.222222	0.944444	0	0	0	117.667	k__Bacteria; p__Proteobacteria; c__Alphaproteobacteria; o__Rhodospirillales
ASV311	3.77778	0.222222	1.22222	0.777778	82.2778	30.0556	k__Bacteria; p__Proteobacteria; c__Betaproteobacteria; o__Burkholderiales; f__Burkholderiaceae; g__Burkholderia
ASV485	2.33333	1	0.0555556	0.166667	0.0555556	114.611	k__Bacteria; p__Acidobacteria; c__Acidobacteria-6; o__iii1-15; f__; g__; s__
ASV751	57.6111	32.8333	19.3333	8.05556	0.166667	0	k__Bacteria; p__Acidobacteria; c__Acidobacteria-6; o__iii1-15; f__; g__; s__
ASV452	78.6111	12.3889	5.16667	4.22222	8.27778	7.61111	k__Bacteria; p__Actinobacteria; c__Actinobacteria; o__Actinomycetales; f__Geodermatophilaceae; g__; s__
ASV654	9.55556	14.3333	24.7222	40	25.1667	2.38889	k__Bacteria; p__Acidobacteria; c__Acidobacteria-6; o__iii1-15
ASV504	0.277778	1.27778	15.2778	48.6667	50.3889	0	k__Bacteria; p__WS3; c__PRR-12; o__Sediment-1; f__; g__; s__
ASV454	20.8333	8.88889	19.5	38.2222	25.0556	3.27778	k__Bacteria; p__Nitrospirae; c__Nitrospira; o__Nitrospirales; f__Nitrospiraceae; g__Nitrospira; s__
ASV562	6.94444	22.3889	45.2778	23.9444	15.2222	1.27778	k__Bacteria; p__Chloroflexi; c__; o__; f__; g__; s__
ASV718	21.4444	20.2778	10.2778	17.3333	44.4444	1.16667	k__Bacteria; p__Acidobacteria; c__Acidobacteria-6
ASV490	0.777778	3.44444	15.1111	42.0556	52.3333	1	k__Bacteria; p__WS3; c__PRR-12; o__Sediment-1; f__PRR-10; g__; s__
ASV484	0	0.222222	10.0556	74.3889	25.5	4.33333	k__Archaea; p__Euryarchaeota; c__Methanomicrobia; o__Methanosarcinales; f__ANME-2D; g__; s__
ASV700	8.22222	21.8889	37.7222	37.6667	7.33333	0.722222	k__Bacteria; p__Nitrospirae; c__Nitrospira; o__Nitrospirales; f__0319-6A21; g__; s__
ASV349	4.94444	0.611111	2.27778	40.4444	63.9444	1.11111	k__Bacteria; p__Proteobacteria; c__Betaproteobacteria; o__Burkholderiales; f__Comamonadaceae
ASV596	0.888889	10.0556	42.1111	47.1111	13	0	k__Bacteria; p__Chloroflexi; c__Anaerolineae; o__H39; f__; g__; s__
ASV658	9.16667	16.9444	36.3333	47	2.61111	1.05556	k__Bacteria; p__Actinobacteria; c__Thermoleophilia; o__Gaiellales; f__Gaiellaceae; g__; s__
ASV560	2.44444	9.38889	35.1667	59.1111	6.88889	0.0555556	k__Bacteria; p__Acidobacteria; c__Acidobacteria-6; o__iii1-15; f__; g__; s__
ASV639	44.8333	21.0556	24.6111	13.5	8.94444	0	k__Bacteria; p__Acidobacteria; c__Acidobacteria-6; o__iii1-15; f__; g__; s__
ASV503	7.61111	30	40	28.6111	4.5	2.16667	k__Bacteria; p__Planctomycetes; c__Planctomycetia; o__Gemmatales; f__Gemmataceae; g__; s__
ASV809	72.1111	25.1667	9.55556	5.11111	0.611111	0.333333	k__Bacteria; p__Acidobacteria; c__Acidobacteria-6; o__iii1-15; f__; g__; s__
ASV627	0	7.44444	62.6667	34.5556	8.11111	0.0555556	k__Bacteria; p__Chloroflexi; c__Anaerolineae; o__H39; f__; g__; s__
ASV615	0.611111	22.0556	49.2778	34.8889	5.83333	0.0555556	k__Bacteria; p__Chloroflexi; c__Anaerolineae; o__H39; f__; g__; s__
ASV673	0.444444	7.66667	24.1111	65.1111	15	0.333333	k__Bacteria; p__Planctomycetes; c__Planctomycetia; o__Planctomycetales; f__Planctomycetaceae; g__Planctomyces; s__
ASV644	5.05556	52.6667	22.2778	9.77778	22.7222	0.0555556	k__Bacteria; p__Acidobacteria; c__Acidobacteria-6; o__iii1-15; f__mb2424; g__; s__
ASV666	46.1667	48.4444	17.6667	0.111111	0	0.0555556	k__Bacteria; p__Actinobacteria; c__Actinobacteria; o__Actinomycetales; f__Micromonosporaceae
ASV579	0	2.88889	35.0556	70.6667	3.72222	0	k__Bacteria; p__Chloroflexi; c__Anaerolineae; o__SB-34; f__; g__; s__
ASV659	41.7778	35	18.7778	11.3889	1.5	3.83333	k__Bacteria; p__Actinobacteria; c__Acidimicrobiia; o__Acidimicrobiales; f__C111; g__; s__
ASV607	83.0556	26.3889	1.88889	0.833333	0.0555556	0	k__Archaea; p__Crenarchaeota; c__Thaumarchaeota; o__Nitrososphaerales; f__Nitrososphaeraceae; g__Candidatus Nitrososphaera; s__
ASV838	43.3333	35	20.2222	5.72222	5.44444	1.77778	k__Bacteria; p__Acidobacteria; c__Acidobacteria-6; o__iii1-15; f__; g__; s__
ASV585	5.27778	46.5	31.6667	17.8333	6.33333	3.88889	k__Bacteria; p__Proteobacteria; c__Alphaproteobacteria
ASV564	0.611111	1.55556	17.9444	30.7778	59.8889	0.611111	k__Bacteria; p__Acidobacteria; c__Acidobacteria-6; o__iii1-15; f__; g__; s__
ASV369	0	0.111111	1.77778	52.3333	48.4444	8.55556	k__Bacteria; p__Chloroflexi; c__Anaerolineae; o__GCA004; f__; g__; s__
ASV653	28.0556	48.1667	29.8889	4.94444	0	0	k__Bacteria; p__Actinobacteria; c__Actinobacteria; o__Actinomycetales; f__; g__; s__
ASV624	4.22222	20.9444	58.3889	27.0556	0.333333	0	k__Bacteria; p__Chloroflexi; c__Anaerolineae; o__GCA004; f__; g__; s__
ASV183	0.333333	0.111111	0	2	56.6667	51.7222	k__Bacteria; p__Actinobacteria; c__Actinobacteria; o__Actinomycetales; f__Micrococcaceae; g__Micrococcus; s__
ASV303	0	0	0	21.4444	70.3333	18.8333	k__Bacteria; p__NC10; c__wb1-A12; o__; f__; g__; s__
ASV640	2.44444	24.6111	81.2222	1.72222	0	0	k__Bacteria; p__Actinobacteria; c__Thermoleophilia; o__Gaiellales; f__Gaiellaceae; g__; s__
ASV776	1.27778	24.5556	31.9444	36.1111	4.33333	11.6667	k__Bacteria; p__Acidobacteria; c__iii1-8; o__32-20; f__; g__; s__
ASV760	18.7778	41.9444	40.3333	8.55556	0	0	k__Bacteria; p__Acidobacteria; c__[Chloracidobacteria]; o__RB41; f__; g__; s__
ASV647	1	26.0556	44.8333	37.2778	0.388889	0	k__Bacteria; p__Chloroflexi; c__Anaerolineae; o__SB-34; f__; g__; s__
ASV663	7.72222	60.8889	40.7222	0	0	0	k__Bacteria; p__Chloroflexi; c__Ktedonobacteria; o__Thermogemmatisporales; f__Thermogemmatisporaceae; g__; s__
ASV628	13.6667	13	2.55556	2	9.05556	68.7778	k__Bacteria; p__Acidobacteria; c__Acidobacteria-6; o__CCU21; f__; g__; s__
ASV446	25.2222	17.1667	13.2778	24.6111	28.4444	0.111111	k__Bacteria; p__Verrucomicrobia; c__[Spartobacteria]; o__[Chthoniobacterales]; f__[Chthoniobacteraceae]; g__OR-59; s__
ASV680	0.555556	15.0556	25.3889	60	7.83333	0	k__Bacteria
ASV739	43.7778	29.8889	15.1111	19.3889	0.277778	0.166667	k__Bacteria; p__Actinobacteria; c__Thermoleophilia; o__Solirubrobacterales; f__; g__; s__
ASV611	3.38889	3.83333	48.0556	42.3333	10.9444	0.0555556	k__Bacteria; p__Actinobacteria; c__Thermoleophilia; o__Gaiellales; f__Gaiellaceae; g__; s__
ASV261	0.0555556	1	0	0.444444	58.6667	48.4444	k__Bacteria
ASV192	1.38889	0.111111	0	0.0555556	0	106.944	k__Bacteria; p__Proteobacteria; c__Alphaproteobacteria; o__Rhizobiales; f__Hyphomicrobiaceae; g__Rhodoplanes; s__
ASV2299	20.3333	31.4444	30.9444	19.4444	5.27778	0.444444	k__Bacteria; p__Acidobacteria; c__Acidobacteria-6; o__iii1-15; f__; g__; s__
ASV568	0.388889	1.38889	20.8889	53.7778	28.6111	2.72222	k__Bacteria; p__Nitrospirae; c__Nitrospira; o__Nitrospirales; f__0319-6A21; g__; s__
ASV660	0.722222	24.5556	42.7222	29.7222	7.16667	2.88889	k__Bacteria; p__NC10; c__12-24; o__JH-WHS47; f__; g__; s__
ASV580	2.05556	11.0556	23.7778	46.4444	18.2222	6	k__Bacteria; p__Proteobacteria; c__Betaproteobacteria; o__Burkholderiales; f__Alcaligenaceae; g__; s__
ASV712	4.61111	11.9444	27.5	53.0556	9.94444	0.277778	k__Bacteria; p__Acidobacteria; c__iii1-8; o__DS-18; f__; g__; s__
ASV722	48.4444	32.8889	17.2778	6.16667	2.44444	0	k__Bacteria; p__Acidobacteria; c__Acidobacteria-6; o__iii1-15; f__; g__; s__
ASV554	0	0	18.7778	66.7778	20.5	1.16667	k__Bacteria; p__Actinobacteria; c__Thermoleophilia; o__Gaiellales; f__Gaiellaceae; g__; s__
ASV526	0	0	0	43.2222	44.7222	19	k__Bacteria; p__WS3; c__PRR-12; o__Sediment-1; f__; g__; s__
ASV683	77	12.4444	11.5556	3.66667	1.16667	1.05556	k__Bacteria; p__Acidobacteria; c__Acidobacteria-6; o__iii1-15; f__; g__; s__
ASV176	1	0.944444	2	17.4444	67.3333	18.1667	k__Bacteria; p__Firmicutes; c__Bacilli; o__Bacillales; f__Bacillaceae; g__Bacillus; s__
ASV172	2.11111	0.444444	2.05556	2.61111	0.888889	98.7222	k__Bacteria; p__Bacteroidetes; c__[Saprospirae]; o__[Saprospirales]; f__Chitinophagaceae; g__; s__
ASV359	2.27778	0.666667	0.444444	1.33333	81.2222	20.8333	k__Bacteria; p__Acidobacteria; c__Acidobacteria-6; o__iii1-15; f__RB40; g__; s__
ASV330	2.27778	0.277778	0	0	41.6667	62.1667	k__Bacteria; p__Planctomycetes; c__Planctomycetia; o__Gemmatales; f__Gemmataceae; g__Gemmata; s__
ASV634	2.55556	9	23.7222	55.8333	9.27778	5.88889	k__Bacteria; p__Proteobacteria; c__Betaproteobacteria; o__MND1; f__; g__; s__
ASV823	51.4444	27.4444	21.5556	5.55556	0	0	k__Bacteria; p__Planctomycetes; c__Planctomycetia; o__Gemmatales; f__Gemmataceae; g__Gemmata; s__
ASV826	8.44444	31.2778	50.7778	15.4444	0.0555556	0	k__Bacteria; p__Actinobacteria; c__Thermoleophilia; o__Gaiellales; f__Gaiellaceae; g__; s__
ASV616	75.8333	10.1111	3.44444	14.5556	1.5	0.388889	k__Bacteria; p__Proteobacteria; c__Gammaproteobacteria; o__Thiotrichales; f__Piscirickettsiaceae; g__; s__
ASV667	0.277778	10.8333	75.7222	18.9444	0	0	k__Bacteria; p__Chloroflexi; c__Anaerolineae; o__GCA004; f__; g__; s__
ASV425	0	0	0.5	19.6111	74.2222	11.4444	k__Bacteria; p__Chloroflexi; c__Anaerolineae; o__SBR1031; f__A4b; g__; s__
ASV708	1.27778	18.3889	26	46.2778	13.5556	0.222222	k__Bacteria; p__WS3; c__PRR-12; o__Sediment-1; f__PRR-10; g__; s__
ASV1192	20.2778	37.7778	6.38889	22.8889	13.8889	4.5	k__Bacteria; p__Proteobacteria; c__Deltaproteobacteria; o__Syntrophobacterales; f__Syntrophobacteraceae; g__; s__
ASV834	68	22.7778	8.44444	5.44444	1	0	k__Bacteria; p__Acidobacteria; c__Acidobacteria-6; o__iii1-15; f__; g__; s__
ASV385	1.55556	0.222222	0.444444	0	103.167	0	k__Bacteria; p__Proteobacteria; c__Alphaproteobacteria; o__Rhodospirillales; f__Rhodospirillaceae; g__; s__
ASV586	27.6111	14.6111	19.1111	17.1667	24.6667	2.16667	k__Bacteria; p__Proteobacteria; c__Betaproteobacteria; o__Burkholderiales; f__Comamonadaceae
ASV326	0.166667	0.0555556	0.0555556	0	88.5556	16.2778	k__Bacteria; p__Chlorobi
ASV684	3.83333	12.9444	60.2222	27.6667	0.166667	0	k__Bacteria; p__Actinobacteria; c__Thermoleophilia; o__Gaiellales; f__Gaiellaceae; g__; s__
ASV780	69.5556	32.6111	2.16667	0.0555556	0	0.0555556	k__Bacteria; p__Proteobacteria; c__Alphaproteobacteria; o__Rhodospirillales; f__; g__; s__
ASV759	4.22222	16.8333	49.8889	33.4444	0	0	k__Bacteria; p__Acidobacteria; c__Acidobacteria-6; o__iii1-15; f__; g__; s__
ASV633	64.3333	19.0556	0.666667	0.888889	0.277778	19.1667	k__Bacteria; p__Acidobacteria; c__Acidobacteria-6; o__iii1-15; f__; g__; s__
ASV474	0.166667	1.27778	4.27778	39.8333	53.7222	4.44444	k__Bacteria
ASV779	14.5556	35.5	37.3333	15.4444	0.722222	0	k__Bacteria; p__Acidobacteria; c__Acidobacteria-6; o__iii1-15; f__; g__; s__
ASV721	17.2222	50.3889	35.2222	0.555556	0	0	k__Bacteria; p__Actinobacteria; c__Thermoleophilia; o__Gaiellales; f__Gaiellaceae; g__; s__
ASV665	42	24.0556	19.2778	12.2222	5.11111	0	k__Bacteria; p__Actinobacteria; c__Thermoleophilia; o__Solirubrobacterales; f__Patulibacteraceae; g__; s__
ASV701	92.7222	3.16667	0.944444	4.16667	1	0	k__Bacteria; p__Acidobacteria; c__iii1-8; o__DS-18; f__; g__; s__
ASV747	1.5	27.5	45.0556	26.7778	0.888889	0	k__Bacteria; p__Acidobacteria; c__Acidobacteria-6; o__iii1-15; f__; g__; s__
ASV732	28	6.38889	12.2222	41.6667	11.3889	2	k__Bacteria; p__Planctomycetes; c__Planctomycetia; o__Pirellulales; f__Pirellulaceae; g__; s__
ASV785	4.05556	38.5556	37.6111	21.1667	0	0	k__Bacteria; p__Acidobacteria; c__[Chloracidobacteria]; o__PK29; f__; g__; s__
ASV472	4.27778	51.1667	38.5	6.88889	0.111111	0.166667	k__Bacteria; p__Planctomycetes; c__Planctomycetia; o__Gemmatales; f__Gemmataceae; g__; s__
ASV693	11.8889	22.7778	54.8333	8.16667	3.27778	0.0555556	k__Bacteria; p__AD3; c__ABS-6; o__; f__; g__; s__
ASV610	1.33333	16.2222	41.7778	31.1667	9.22222	1.22222	k__Bacteria; p__Chloroflexi; c__S085; o__; f__; g__; s__
ASV723	14.1667	28.3333	32.3333	25.3889	0.722222	0	k__Bacteria; p__Nitrospirae; c__Nitrospira; o__Nitrospirales; f__0319-6A21; g__; s__
ASV609	0.5	5.66667	18.1667	69.3889	7.16667	0	k__Bacteria; p__Chloroflexi
ASV713	36	29.3889	31.2222	4	0	0.0555556	k__Bacteria; p__Actinobacteria; c__Thermoleophilia; o__Gaiellales; f__Gaiellaceae; g__; s__
ASV502	5	9.61111	21.0556	32.8889	24.5	7.61111	k__Bacteria; p__Proteobacteria; c__Betaproteobacteria; o__Rhodocyclales; f__Rhodocyclaceae; g__Azoarcus; s__
ASV707	29.8889	32.9444	24.6667	11.9444	0.944444	0	k__Bacteria; p__Actinobacteria; c__Thermoleophilia; o__Gaiellales; f__Gaiellaceae; g__; s__
ASV697	0.166667	0	0	0	100.167	0	k__Bacteria; p__Planctomycetes; c__Planctomycetia; o__Planctomycetales; f__Planctomycetaceae; g__Planctomyces; s__
ASV341	3.33333	0.888889	0.0555556	0.555556	95.4444	0	k__Bacteria; p__Actinobacteria; c__Thermoleophilia; o__Solirubrobacterales
ASV800	1	24.4444	51.1667	19.7778	3.55556	0.333333	k__Bacteria; p__Planctomycetes; c__Planctomycetia; o__Gemmatales; f__Gemmataceae; g__; s__
ASV719	5.83333	14.0556	40.6667	34.7778	4.5	0.333333	k__Bacteria; p__Actinobacteria; c__MB-A2-108; o__0319-7L14; f__; g__; s__
ASV702	42.8889	19.5556	11.1667	21.0556	4.88889	0.555556	k__Bacteria; p__Proteobacteria; c__Alphaproteobacteria; o__Rhizobiales; f__Phyllobacteriaceae; g__Mesorhizobium; s__
ASV696	0	0	0	2.72222	97	0.388889	k__Bacteria; p__Chloroflexi; c__Anaerolineae; o__GCA004; f__; g__; s__
ASV512	1.05556	8.27778	35.5	53.2778	1.77778	0	k__Bacteria; p__Chloroflexi; c__Gitt-GS-136; o__; f__; g__; s__
ASV824	3.55556	33.8889	57.7222	4.38889	0.222222	0.0555556	k__Bacteria; p__Actinobacteria; c__Thermoleophilia; o__Gaiellales; f__Gaiellaceae; g__; s__
ASV669	0	0	0	0.0555556	99.7222	0	k__Bacteria; p__Proteobacteria; c__Gammaproteobacteria; o__Xanthomonadales; f__Sinobacteraceae; g__; s__
ASV769	7.38889	7.27778	20.3889	45.2778	19.1667	0.0555556	k__Bacteria; p__Gemmatimonadetes; c__Gemm-1; o__; f__; g__; s__
ASV705	55.2778	31.7222	11.3333	1.16667	0	0.0555556	k__Bacteria; p__AD3; c__ABS-6; o__; f__; g__; s__
ASV464	0.277778	0.0555556	23.7778	61.5	13.8889	0	k__Bacteria; p__Chloroflexi; c__Anaerolineae; o__SBR1031; f__oc28; g__; s__
ASV762	74.2778	24.7222	0.166667	0.0555556	0	0	k__Bacteria; p__Chloroflexi; c__Chloroflexi; o__[Roseiflexales]; f__[Kouleothrixaceae]; g__; s__
ASV43	0.944444	0.666667	2.44444	5.5	41.3889	48.0556	k__Bacteria; p__Proteobacteria; c__Betaproteobacteria; o__Rhodocyclales; f__Rhodocyclaceae; g__Dechloromonas; s__
ASV942	14.2222	29.4444	38.1667	16.3889	0.388889	0.166667	k__Bacteria; p__Actinobacteria; c__Thermoleophilia; o__Gaiellales; f__Gaiellaceae; g__; s__
ASV694	14.5556	5.27778	5.72222	31.7222	18.8333	22.6111	k__Bacteria; p__Chloroflexi; c__Ellin6529; o__; f__; g__; s__
ASV457	0	0.388889	1.16667	2.66667	0	94.4444	k__Bacteria; p__Proteobacteria; c__Alphaproteobacteria; o__Rhodospirillales; f__Rhodospirillaceae; g__Inquilinus; s__
ASV602	1.66667	15.5	34.9444	36.5	9.88889	0	k__Bacteria; p__Proteobacteria; c__Betaproteobacteria
ASV188	0	0	0.0555556	1.27778	63	34.0556	k__Bacteria; p__Firmicutes; c__Bacilli; o__Lactobacillales; f__Streptococcaceae; g__Streptococcus
ASV767	74.7222	5.38889	7.66667	6.72222	2.55556	1.27778	k__Bacteria; p__Acidobacteria; c__Acidobacteria-6; o__iii1-15; f__; g__; s__
ASV792	4.77778	30.3333	57.1667	5.94444	0	0	k__Bacteria; p__Acidobacteria; c__Acidobacteria-6; o__iii1-15; f__; g__; s__
ASV778	5.38889	24.3889	36.5	31.4444	0	0	k__Bacteria; p__Chloroflexi; c__Anaerolineae; o__SBR1031; f__A4b; g__; s__
ASV814	55.6667	41.8333	0.0555556	0.0555556	0	0	k__Bacteria; p__WS3; c__PRR-12; o__Sediment-1; f__CV106; g__; s__
ASV582	22.9444	7.77778	14.6111	40.2222	11.3889	0.555556	k__Bacteria; p__Actinobacteria; c__Actinobacteria; o__Actinomycetales; f__Streptomycetaceae
ASV522	7.66667	10.4444	8.77778	40.1667	29.6111	0.555556	k__Bacteria; p__Acidobacteria; c__Acidobacteria-6; o__CCU21; f__; g__; s__
ASV642	0	1.27778	16.3333	27.1111	23.7778	28.6667	k__Bacteria; p__Chloroflexi; c__Anaerolineae; o__pLW-97; f__; g__; s__
ASV662	38.6111	13.2778	17.8333	23.7222	2.83333	0.444444	k__Bacteria; p__Actinobacteria; c__Thermoleophilia; o__Solirubrobacterales; f__; g__; s__
ASV354	0	0	0.111111	7	77.8889	11.7222	k__Archaea; p__Crenarchaeota
ASV599	0	0.111111	9.61111	46.6111	30.5	9.55556	k__Bacteria; p__Chloroflexi; c__S085; o__; f__; g__; s__
ASV1654	47.9444	19.6667	7.5	6.55556	8.83333	5.61111	k__Bacteria; p__Acidobacteria; c__Acidobacteria-6; o__iii1-15; f__RB40; g__; s__
ASV301	4.5	0.388889	0.888889	24	47.6667	18.6667	k__Bacteria; p__Proteobacteria; c__Betaproteobacteria; o__Burkholderiales; f__Comamonadaceae
ASV709	1	13.6111	36.5556	40.8889	4	0	k__Bacteria; p__Chloroflexi; c__Ellin6529; o__; f__; g__; s__
ASV895	12.5	2.27778	0.944444	0.722222	79.5556	0	k__Bacteria; p__Proteobacteria; c__Alphaproteobacteria; o__Rhizobiales; f__Hyphomicrobiaceae; g__Rhodoplanes; s__
ASV748	0.666667	10.7222	41.1667	38.1111	5.27778	0.0555556	k__Bacteria; p__Actinobacteria; c__Thermoleophilia; o__Gaiellales; f__Gaiellaceae; g__; s__
ASV530	0	0.0555556	0.222222	6.5	21.1667	67.7222	k__Bacteria; p__Chloroflexi; c__Anaerolineae
ASV743	13.2778	28.7778	43.3333	9.11111	0.277778	0.833333	k__Bacteria; p__Actinobacteria; c__Actinobacteria; o__Micrococcales; f__; g__; s__
ASV735	1.38889	24.2222	55.6667	14.3333	0	0	k__Bacteria; p__Actinobacteria; c__Thermoleophilia; o__Gaiellales; f__Gaiellaceae; g__; s__
ASV831	16.2222	19	44.3333	13.6667	2.33333	0	k__Bacteria; p__Acidobacteria; c__Acidobacteria-6; o__iii1-15; f__; g__; s__
ASV801	28.0556	34.3889	19.5	8.11111	5.38889	0	k__Bacteria; p__Planctomycetes; c__Phycisphaerae; o__WD2101; f__; g__; s__
ASV790	0.611111	2.22222	27.7222	49.6111	13.8889	1.16667	k__Bacteria; p__Actinobacteria; c__Thermoleophilia; o__Gaiellales; f__Gaiellaceae; g__; s__
ASV765	0.166667	4.5	20.3333	48.2222	21.6667	0.0555556	k__Bacteria; p__Acidobacteria; c__Acidobacteria-6; o__iii1-15; f__; g__; s__
ASV777	2.27778	10.5556	26.8333	48.0556	6.38889	0.666667	k__Bacteria; p__Acidobacteria; c__Acidobacteria-6; o__CCU21; f__; g__; s__
ASV916	13.2778	21.2778	18.2778	24.1667	14.8333	2.94444	k__Bacteria; p__Acidobacteria; c__Acidobacteria-6; o__iii1-15; f__; g__; s__
ASV819	6.38889	37.2778	50.5	0.555556	0	0	k__Bacteria; p__Actinobacteria; c__Thermoleophilia; o__Gaiellales; f__Gaiellaceae; g__; s__
ASV549	0	0.166667	1.05556	6.33333	44.3333	42.6667	k__Bacteria; p__Proteobacteria; c__Alphaproteobacteria; o__Rhodospirillales; f__Rhodospirillaceae; g__; s__
ASV900	60.0556	22.8333	8.38889	3.22222	0	0	k__Bacteria; p__Proteobacteria; c__Betaproteobacteria; o__; f__; g__; s__
ASV835	25.5556	15.9444	29.5	23.1667	0.222222	0	k__Bacteria; p__Actinobacteria; c__Thermoleophilia; o__Gaiellales; f__Gaiellaceae; g__; s__
ASV805	49.5556	35.8889	8.72222	0.111111	0.0555556	0	k__Bacteria; p__Proteobacteria; c__Alphaproteobacteria; o__Rhodospirillales; f__Rhodospirillaceae; g__; s__
ASV523	0.222222	0.722222	23.2778	50.0556	19.9444	0.0555556	k__Bacteria; p__Chloroflexi; c__Anaerolineae; o__SBR1031; f__A4b; g__; s__
ASV810	87.4444	3.83333	0.722222	0.555556	1.44444	0	k__Bacteria
ASV545	0	0	2.22222	34.2222	55.2778	2.22222	k__Bacteria; p__Chloroflexi; c__Gitt-GS-136; o__; f__; g__; s__
ASV803	49.0556	43.6111	1.16667	0.0555556	0	0.0555556	k__Bacteria; p__Proteobacteria; c__Alphaproteobacteria; o__Rhodospirillales; f__; g__; s__
ASV772	0.888889	9.5	56.5556	26.9444	0	0	k__Bacteria; p__Acidobacteria; c__[Chloracidobacteria]; o__RB41; f__; g__; s__
ASV1151	0.166667	6.88889	47.9444	38.0556	0.333333	0	k__Bacteria; p__Nitrospirae; c__Nitrospira; o__Nitrospirales; f__0319-6A21; g__; s__
ASV360	0.111111	0	0.277778	0.944444	15.7222	76.3333	k__Bacteria; p__Chloroflexi; c__Anaerolineae; o__pLW-97; f__; g__; s__
ASV802	15.6111	60.2778	14.1111	3.22222	0	0	k__Bacteria; p__Actinobacteria; c__Acidimicrobiia; o__Acidimicrobiales; f__AKIW874; g__; s__
ASV850	51.1111	35.1111	4.61111	1.16667	0.944444	0.222222	k__Bacteria; p__Acidobacteria; c__[Chloracidobacteria]; o__RB41; f__; g__; s__
ASV845	74.7222	12.8889	4.22222	0.555556	0.611111	0.0555556	k__Bacteria; p__Actinobacteria; c__Actinobacteria; o__Actinomycetales; f__Nocardioidaceae; g__Kribbella; s__
ASV820	42.2222	25.7222	15.3333	1.16667	0.0555556	8.5	k__Bacteria; p__Proteobacteria; c__Alphaproteobacteria; o__Sphingomonadales; f__Sphingomonadaceae; g__Kaistobacter; s__
ASV1407	5.22222	22.1667	32.3333	27.2778	4.27778	1.61111	k__Bacteria; p__Acidobacteria; c__Acidobacteria-6; o__iii1-15; f__; g__; s__
ASV682	0.166667	4.61111	12.8889	36.5	27.8889	10.8333	k__Bacteria; p__WS3; c__PRR-12; o__Sediment-1; f__PRR-10; g__; s__
ASV841	2.94444	18.0556	36.1111	31.5556	3.94444	0	k__Bacteria; p__Acidobacteria; c__[Chloracidobacteria]; o__RB41; f__; g__; s__
ASV781	20.8333	26	32.0556	12.8333	0.722222	0.111111	k__Bacteria; p__Chloroflexi; c__Gitt-GS-136; o__; f__; g__; s__
ASV804	32.0556	12.0556	1.61111	7.77778	2.44444	36.3333	k__Bacteria; p__Chloroflexi; c__Gitt-GS-136; o__; f__; g__; s__
ASV729	22.6667	29.6667	18.2222	14	7.22222	0.222222	k__Bacteria; p__Acidobacteria; c__BPC102; o__MVS-40; f__; g__; s__
ASV871	37.5556	11.2778	19.6667	11.5	11.7222	0.277778	k__Bacteria; p__Acidobacteria; c__Acidobacteria-6; o__iii1-15; f__; g__; s__
ASV516	0	0	0	0.611111	0.0555556	91.3333	k__Bacteria; p__Verrucomicrobia; c__Verrucomicrobiae; o__Verrucomicrobiales; f__Verrucomicrobiaceae; g__Luteolibacter; s__
ASV817	22.2778	24.1667	26.6111	11.0556	6.61111	1.22222	k__Bacteria; p__Proteobacteria; c__Betaproteobacteria; o__Burkholderiales; f__Comamonadaceae; g__Methylibium; s__
ASV859	0.166667	13.5	31.8333	27	17.6111	1.83333	k__Bacteria
ASV982	27.6667	22.8333	25.9444	10.6667	4.77778	0	k__Bacteria; p__Acidobacteria; c__Acidobacteria-6; o__iii1-15; f__; g__; s__
ASV786	13.6667	39.7222	34.0556	4.38889	0	0	k__Bacteria; p__Chloroflexi; c__Ellin6529; o__; f__; g__; s__
ASV766	38.4444	13.5	16.5	22.1111	1.22222	0	k__Bacteria; p__Acidobacteria; c__Acidobacteria-6; o__iii1-15; f__mb2424; g__; s__
ASV773	1	23.8333	43.5556	23.0556	0.222222	0	k__Bacteria; p__Acidobacteria; c__S035; o__; f__; g__; s__
ASV716	10.5556	11.3333	15.2222	44.5556	9.38889	0.111111	k__Bacteria; p__Acidobacteria; c__Acidobacteria-6; o__iii1-15; f__mb2424; g__; s__
ASV978	28.9444	19.6667	18.6667	4	0.5	19.1111	k__Bacteria; p__Verrucomicrobia; c__[Spartobacteria]; o__[Chthoniobacterales]; f__[Chthoniobacteraceae]; g__Chthoniobacter; s__
ASV796	0.333333	9.16667	30.1111	50.0556	1.16667	0	k__Bacteria; p__GAL15; c__; o__; f__; g__; s__
ASV980	28.5	40.5	16.3889	5.16667	0.277778	0	k__Bacteria; p__Actinobacteria; c__Thermoleophilia; o__Solirubrobacterales; f__; g__; s__
ASV878	45.8333	13.4444	10.3889	14.3889	5.16667	1.55556	k__Bacteria; p__Actinobacteria; c__Acidimicrobiia; o__Acidimicrobiales; f__Iamiaceae; g__Iamia; s__
ASV753	45.3333	12.3333	1.16667	1.72222	5.61111	24.6111	k__Bacteria; p__Actinobacteria; c__Thermoleophilia; o__Gaiellales; f__Gaiellaceae; g__; s__
ASV752	1.05556	3.33333	26.9444	57.1667	0.333333	1.27778	k__Bacteria; p__Acidobacteria; c__Acidobacteria-6; o__iii1-15; f__mb2424; g__; s__
ASV897	2.66667	42.8333	33.6111	6.72222	2.72222	1.5	k__Bacteria; p__Acidobacteria; c__iii1-8; o__32-20; f__; g__; s__
ASV783	56.7778	19.8889	1.77778	3.33333	7.66667	0.611111	k__Bacteria; p__Actinobacteria; c__Thermoleophilia; o__Gaiellales; f__Gaiellaceae; g__; s__
ASV905	43.8889	22.3889	12.5556	6.33333	4.55556	0.333333	k__Bacteria; p__Proteobacteria; c__Alphaproteobacteria; o__Rhizobiales; f__Hyphomicrobiaceae; g__Rhodoplanes; s__
ASV758	0	0	0.888889	33.7778	53.3889	1.94444	k__Bacteria; p__Nitrospirae; c__Nitrospira; o__Nitrospirales; f__[Leptospirillaceae]; g__; s__
ASV645	12.6111	8.55556	18.4444	19.4444	27.2222	3.61111	k__Bacteria; p__Proteobacteria; c__Alphaproteobacteria; o__Rhizobiales; f__Hyphomicrobiaceae; g__Hyphomicrobium; s__
ASV756	70.6111	12.2778	2.55556	1.27778	0.777778	2.38889	k__Bacteria; p__Proteobacteria; c__Alphaproteobacteria; o__Rhodospirillales; f__Rhodospirillaceae; g__Skermanella; s__
ASV848	11.7222	35.8333	21.4444	18.2778	1.66667	0.888889	k__Bacteria; p__Gemmatimonadetes; c__Gemm-1; o__; f__; g__; s__
ASV650	22.1111	3.33333	3.77778	14.6111	45.1667	0.833333	k__Bacteria; p__Chloroflexi; c__Anaerolineae; o__SBR1031; f__SJA-101; g__; s__
ASV754	0.166667	2.11111	14.8333	69.5	2	1.11111	k__Bacteria; p__Nitrospirae; c__Nitrospira; o__Nitrospirales; f__0319-6A21; g__; s__
ASV623	0.0555556	0.222222	4.33333	41.2778	42.3333	1.38889	k__Bacteria; p__Chloroflexi; c__Chloroflexi; o__[Roseiflexales]; f__[Kouleothrixaceae]; g__; s__
ASV903	5.05556	10.2778	18.6111	29.7778	20.5556	5.27778	k__Bacteria; p__Firmicutes; c__Bacilli; o__Bacillales; f__Paenibacillaceae; g__Paenibacillus; s__chondroitinus
ASV821	27.2778	8.33333	7.77778	14.8889	0.888889	30.3333	k__Bacteria; p__Actinobacteria; c__Acidimicrobiia; o__Acidimicrobiales; f__C111; g__; s__
ASV858	84.1667	1.33333	0.111111	2.5	1.27778	0	k__Bacteria; p__Bacteroidetes; c__Sphingobacteriia; o__Sphingobacteriales; f__Sphingobacteriaceae; g__Pedobacter; s__
ASV793	0.166667	8.33333	15.9444	37.8889	26.5556	0.277778	k__Bacteria; p__Chloroflexi; c__S085; o__; f__; g__; s__
ASV788	42.0556	3.33333	4	13.3333	4	22.2778	k__Bacteria; p__Proteobacteria; c__Gammaproteobacteria; o__Xanthomonadales; f__Sinobacteraceae; g__; s__
ASV447	36.2222	16.5	7.38889	4	9.16667	15.6111	k__Bacteria; p__Actinobacteria; c__Actinobacteria; o__Actinomycetales; f__Intrasporangiaceae
ASV1152	31.7778	6.61111	5.88889	1.88889	0.333333	42.3333	k__Bacteria; p__Acidobacteria; c__Acidobacteria-6; o__iii1-15; f__RB40; g__; s__
ASV890	3.88889	29.8889	27.7222	23.8889	2.55556	0.722222	k__Bacteria; p__Planctomycetes; c__Planctomycetia; o__Gemmatales; f__Isosphaeraceae; g__; s__
ASV876	50	29.2222	7.72222	1.33333	0.166667	0	k__Bacteria; p__Actinobacteria; c__Thermoleophilia; o__Gaiellales; f__Gaiellaceae; g__; s__
ASV866	20.2222	48.4444	16.2778	3.5	0	0	k__Bacteria; p__Planctomycetes; c__Planctomycetia; o__Pirellulales; f__Pirellulaceae; g__; s__
ASV883	33.8333	26.6111	21.3333	6.38889	0.222222	0	k__Bacteria; p__Acidobacteria; c__Acidobacteria-6; o__CCU21; f__; g__; s__
ASV863	17.4444	42.2778	21.2222	7.33333	0	0	k__Bacteria; p__Acidobacteria; c__[Chloracidobacteria]; o__11-24; f__; g__; s__
ASV451	6.22222	4.05556	10.3889	34.6111	27.6111	5.27778	k__Bacteria; p__Actinobacteria; c__Actinobacteria; o__Actinomycetales; f__Nocardioidaceae; g__; s__
ASV947	22.6111	25.8333	14.3333	11.6111	13.7778	0	k__Bacteria; p__Acidobacteria; c__Acidobacteria-6; o__iii1-15; f__mb2424; g__; s__
ASV704	0.166667	3.72222	24.3889	31	26.2222	2.61111	k__Bacteria; p__Nitrospirae; c__Nitrospira; o__Nitrospirales; f__0319-6A21; g__; s__
ASV828	0.111111	0.222222	20.7778	65.6667	1.27778	0	k__Bacteria; p__Actinobacteria; c__Thermoleophilia; o__Gaiellales; f__Gaiellaceae; g__; s__
ASV763	0.388889	7.83333	15.7778	30.6111	9.77778	23.6111	k__Bacteria; p__Planctomycetes; c__Planctomycetia; o__Gemmatales; f__Gemmataceae; g__; s__
ASV933	14.8333	37.4444	14.2222	20.6111	0.888889	0	k__Bacteria; p__Proteobacteria; c__Betaproteobacteria; o__MND1; f__; g__; s__
ASV885	52.8889	18.7778	13.8889	2.38889	0	0.0555556	k__Archaea; p__Crenarchaeota; c__Thaumarchaeota; o__Nitrososphaerales; f__Nitrososphaeraceae; g__Candidatus Nitrososphaera; s__gargensis
ASV888	45.3889	40.2222	1	0.111111	0	0.444444	k__Bacteria; p__Chloroflexi; c__Anaerolineae; o__GCA004; f__; g__; s__
ASV879	48.0556	3.94444	6.44444	24.3889	4.27778	0	k__Bacteria; p__Verrucomicrobia; c__[Spartobacteria]; o__[Chthoniobacterales]; f__[Chthoniobacteraceae]; g__; s__
ASV717	43.1667	34.1111	2.83333	2.22222	1.11111	3.38889	k__Bacteria; p__Firmicutes; c__Bacilli; o__Bacillales
ASV899	8.94444	24.7778	6.66667	21.1667	22.2222	3	k__Bacteria; p__Chloroflexi; c__S085; o__; f__; g__; s__
ASV822	34.4444	11.2778	17.5	19.5556	3.33333	0.444444	k__Bacteria; p__Actinobacteria; c__Actinobacteria; o__Actinomycetales; f__Streptomycetaceae; g__; s__
ASV1133	14.8889	35.8333	35.6111	0.111111	0	0	k__Bacteria; p__Acidobacteria; c__[Chloracidobacteria]; o__RB41; f__; g__; s__
ASV907	7.83333	35.5556	42.1667	0.555556	0	0.166667	k__Bacteria; p__Chloroflexi; c__Ellin6529; o__; f__; g__; s__
ASV601	2.83333	2.11111	7.5	37.9444	35.2778	0.555556	k__Bacteria; p__Proteobacteria; c__Betaproteobacteria; o__Burkholderiales; f__Comamonadaceae
ASV789	18.6111	40.2778	19.6667	7.44444	0.0555556	0	k__Bacteria; p__Planctomycetes; c__Phycisphaerae; o__WD2101; f__; g__; s__
ASV710	7	8.22222	51	10.6667	9	0.0555556	k__Bacteria; p__Bacteroidetes; c__[Saprospirae]; o__[Saprospirales]; f__Chitinophagaceae
ASV873	66.3333	15.1111	3.05556	1.38889	0	0	k__Bacteria; p__Chloroflexi; c__Anaerolineae; o__H39; f__; g__; s__
ASV920	2.05556	15.6667	25.2778	38.2778	4.5	0.0555556	k__Bacteria; p__Proteobacteria; c__Betaproteobacteria; o__A21b; f__EB1003; g__; s__
ASV857	25	54.4444	5.77778	0.222222	0	0.222222	k__Bacteria; p__Acidobacteria; c__iii1-8; o__32-20; f__; g__; s__
ASV728	44	36.0556	4.88889	0.333333	0.166667	0	k__Bacteria; p__Proteobacteria; c__Deltaproteobacteria; o__Syntrophobacterales; f__Syntrophobacteraceae; g__; s__
ASV839	28.1667	19.9444	18.5	16.8333	0.777778	1.16667	k__Bacteria; p__Proteobacteria; c__Alphaproteobacteria; o__Rhizobiales; f__Hyphomicrobiaceae; g__Rhodoplanes; s__
ASV994	4.61111	12.9444	48.6667	18.5556	0.388889	0	k__Bacteria; p__Actinobacteria; c__Thermoleophilia; o__Gaiellales; f__Gaiellaceae; g__; s__
ASV1020	56.5	21.4444	7.05556	0.166667	0	0	k__Bacteria; p__Chloroflexi; c__Anaerolineae; o__H39; f__; g__; s__
ASV738	0.388889	11.2778	15.3889	50.4444	7.66667	0	k__Bacteria; p__Planctomycetes; c__Planctomycetia; o__Gemmatales; f__Isosphaeraceae; g__; s__
ASV651	0.777778	7.5	21.8333	41.6111	13.1111	0.277778	k__Bacteria; p__Chloroflexi; c__Anaerolineae
ASV893	53.0556	19.2222	2.27778	0.5	10.0556	0	k__Bacteria; p__Proteobacteria; c__Alphaproteobacteria; o__Rhizobiales; f__Hyphomicrobiaceae; g__Rhodoplanes; s__
ASV453	0	0.0555556	8.5	15.9444	10.0556	50.4444	k__Bacteria
ASV948	9	13.8889	13.4444	13.0556	35.5556	0	k__Bacteria; p__Acidobacteria; c__[Chloracidobacteria]; o__11-24; f__; g__; s__
ASV2068	62.8333	11.1111	5.16667	3.72222	1.38889	0.5	k__Bacteria; p__Acidobacteria; c__Acidobacteria-6; o__iii1-15; f__; g__; s__
ASV928	0.5	20.0556	31.9444	29.7778	2.44444	0	k__Bacteria; p__Acidobacteria; c__Acidobacteria-6; o__iii1-15; f__; g__; s__
ASV959	3.55556	20.2222	36.3333	21.6667	2.72222	0.111111	k__Bacteria; p__Proteobacteria; c__Deltaproteobacteria; o__Syntrophobacterales; f__Syntrophobacteraceae; g__; s__
ASV795	0.666667	5.83333	24.8889	45.5	7.44444	0.222222	k__Bacteria; p__Chloroflexi; c__TK17; o__mle1-48; f__; g__; s__
ASV892	3.5	28.8333	48.6667	3.5	0	0	k__Bacteria; p__Planctomycetes; c__Phycisphaerae; o__WD2101; f__; g__; s__
ASV622	0	3.27778	23.6667	37.5	16.8889	3.05556	k__Bacteria; p__Chloroflexi; c__Anaerolineae; o__GCA004; f__; g__; s__
ASV862	0	0	0	52.7778	31.6111	0	k__Bacteria; p__Planctomycetes; c__Planctomycetia; o__Gemmatales; f__Gemmataceae; g__; s__
ASV678	0	2.38889	34.2222	35.6667	10.7778	1.27778	k__Bacteria; p__Actinobacteria; c__Thermoleophilia; o__Gaiellales; f__Gaiellaceae; g__; s__
ASV830	3.88889	4.16667	18.1667	52.3889	5.55556	0.0555556	k__Bacteria; p__Nitrospirae; c__Nitrospira; o__Nitrospirales; f__0319-6A21; g__; s__
ASV854	0.722222	5.55556	15.3889	49.6667	12.8889	0	k__Bacteria; p__WS3; c__PRR-12; o__Sediment-1; f__PRR-10; g__; s__
ASV860	4.05556	9.22222	13.5556	47	10.3333	0	k__Bacteria; p__Actinobacteria; c__Acidimicrobiia; o__Acidimicrobiales; f__C111; g__; s__
ASV1103	50	7.33333	9.66667	5.55556	10.8333	0.666667	k__Bacteria; p__Acidobacteria; c__Acidobacteria-6; o__iii1-15; f__; g__; s__
ASV846	0.111111	2	25.9444	49.8889	5.88889	0	k__Bacteria; p__Actinobacteria; c__Acidimicrobiia; o__Acidimicrobiales; f__C111; g__; s__
ASV606	1.44444	4.27778	19.6111	31.3889	24.3889	2.61111	k__Bacteria; p__Proteobacteria; c__Betaproteobacteria; o__Burkholderiales; f__Comamonadaceae
ASV1040	20.2778	13.7222	12	20.2778	16.8889	0.277778	k__Bacteria; p__Actinobacteria; c__Actinobacteria; o__Actinomycetales; f__Nocardioidaceae
ASV725	73.6111	6.66667	0.888889	1.77778	0.277778	0	k__Bacteria; p__Acidobacteria; c__[Chloracidobacteria]; o__RB41; f__Ellin6075; g__; s__
ASV1170	12.5556	30.6111	28.3889	9.16667	2.38889	0	k__Bacteria; p__Actinobacteria; c__Rubrobacteria; o__Rubrobacterales; f__Rubrobacteraceae; g__; s__
ASV927	70.5556	10.0556	2.33333	0.0555556	0	0	k__Bacteria; p__Planctomycetes; c__Phycisphaerae; o__WD2101; f__; g__; s__
ASV952	12.6667	26.2222	30.6111	12.7778	0.555556	0.111111	k__Bacteria; p__Actinobacteria; c__Thermoleophilia; o__Gaiellales; f__Gaiellaceae; g__; s__
ASV919	48.8333	26.7222	6.22222	0.222222	0.333333	0.5	k__Bacteria; p__Actinobacteria; c__Thermoleophilia; o__Gaiellales; f__Gaiellaceae; g__; s__
ASV970	0	1.27778	22.1667	50.2222	8.72222	0.388889	k__Bacteria; p__WS3; c__PRR-12; o__Sediment-1; f__; g__; s__
ASV699	0.388889	1.22222	11.5	24.2222	10.8333	34.5556	k__Bacteria; p__Acidobacteria; c__Acidobacteria-6; o__iii1-15; f__; g__; s__
ASV770	0.166667	0.111111	12.8889	45.2778	24.1111	0	k__Bacteria; p__Chloroflexi; c__Anaerolineae; o__SBR1031; f__A4b; g__; s__
ASV714	2.55556	8.55556	37.2778	32.2222	1.66667	0	k__Bacteria; p__WS3; c__PRR-12; o__Sediment-1; f__PRR-10; g__; s__
ASV1066	18.9444	16.1111	16.2222	19.1667	11.8333	0	k__Bacteria; p__Acidobacteria; c__Acidobacteria-6; o__iii1-15; f__; g__; s__
ASV811	13.7778	11.7778	19.7222	25.9444	10.5	0.222222	k__Bacteria; p__Chloroflexi; c__Ellin6529; o__; f__; g__; s__
ASV782	5.22222	32.1111	19.4444	17.1111	8	0	k__Bacteria; p__Acidobacteria; c__[Chloracidobacteria]; o__RB41; f__; g__; s__
ASV995	4.33333	39.5556	31.7778	5.27778	0.555556	0	k__Bacteria; p__Nitrospirae; c__Nitrospira; o__Nitrospirales; f__0319-6A21; g__; s__
ASV672	12.6667	4.44444	6.44444	45.8333	10.6111	1.5	k__Bacteria; p__Actinobacteria; c__Actinobacteria; o__Actinomycetales; f__Micrococcaceae
ASV1022	4.44444	24.4444	42.5	10	0.0555556	0	k__Bacteria; p__Actinobacteria; c__Acidimicrobiia; o__Acidimicrobiales; f__EB1017; g__; s__
ASV734	7.61111	14.3889	19.0556	27	6	7.38889	k__Bacteria; p__Proteobacteria; c__Alphaproteobacteria; o__Rhodospirillales; f__Rhodospirillaceae; g__; s__
ASV829	0	0	0.666667	10.2778	63.7222	6.77778	k__Bacteria; p__Chloroflexi; c__Anaerolineae; o__SB-34; f__; g__; s__
ASV965	21.4444	14.8889	16.3333	24.3889	4.27778	0.0555556	k__Bacteria; p__Actinobacteria; c__Thermoleophilia; o__Gaiellales; f__Gaiellaceae; g__; s__
ASV889	9.44444	12.6667	27.6111	24.3333	7.11111	0.166667	k__Bacteria; p__Acidobacteria; c__Acidobacteria-6; o__CCU21; f__; g__; s__
ASV656	0.0555556	1.33333	12.6111	37.8333	27.9444	1.44444	k__Bacteria; p__Actinobacteria; c__Thermoleophilia; o__Gaiellales; f__Gaiellaceae; g__; s__
ASV270	22.4444	9.16667	6.61111	7.44444	16.9444	18.6111	k__Bacteria; p__Actinobacteria; c__Actinobacteria; o__Actinomycetales; f__Nocardioidaceae; g__Aeromicrobium; s__
ASV815	45.1667	14.9444	6.66667	7.61111	6.22222	0.388889	k__Bacteria; p__Chloroflexi; c__Ellin6529; o__; f__; g__; s__
ASV989	50	16.2222	0.111111	0.111111	0	14.3333	k__Bacteria; p__Acidobacteria; c__[Chloracidobacteria]; o__RB41; f__; g__; s__
ASV764	3.61111	12.1111	15.2222	5.38889	22.4444	21.8333	k__Bacteria; p__Nitrospirae; c__Nitrospira; o__Nitrospirales; f__0319-6A21; g__; s__
ASV806	39.8889	14.2222	4	7.05556	7.27778	8.16667	k__Bacteria; p__Chloroflexi; c__Ellin6529; o__; f__; g__; s__
ASV956	0	8.38889	46.2222	25.8889	0	0	k__Bacteria; p__Chloroflexi; c__Anaerolineae; o__H39; f__; g__; s__
ASV924	29.8889	41.6111	8.61111	0.333333	0	0	k__Bacteria; p__Acidobacteria; c__iii1-8; o__DS-18; f__; g__; s__
ASV853	11.8333	13.2222	16.1111	35.2778	2.16667	1.77778	k__Bacteria; p__Proteobacteria; c__Alphaproteobacteria; o__Rhizobiales; f__; g__; s__
ASV986	3.05556	15.9444	37.1667	23.0556	0.833333	0.222222	k__Bacteria; p__Nitrospirae; c__Nitrospira; o__Nitrospirales; f__0319-6A21; g__; s__
ASV926	0.5	12.0556	32.1111	14.6111	21	0	k__Bacteria; p__Nitrospirae; c__Nitrospira; o__Nitrospirales; f__Nitrospiraceae; g__; s__
ASV715	0.0555556	0	2.33333	27	22.6111	28.2222	k__Bacteria; p__WS3; c__PRR-12; o__Sediment-1; f__; g__; s__
ASV593	0.166667	0	0	19.3333	48.7222	11.9444	k__Archaea; p__Euryarchaeota; c__Thermoplasmata; o__E2; f__[Methanomassiliicoccaceae]; g__; s__
ASV808	14.8333	20.2778	30.1667	13.4444	0.833333	0.5	k__Bacteria; p__Acidobacteria; c__Acidobacteria-6; o__iii1-15; f__; g__; s__
ASV972	0.0555556	11.3889	35.8889	25.9444	6.66667	0.0555556	k__Bacteria; p__Nitrospirae; c__Nitrospira; o__Nitrospirales; f__0319-6A21; g__; s__
ASV1535	17.3889	34.3889	26.6111	1.55556	0.0555556	0	k__Bacteria; p__Acidobacteria; c__Acidobacteria-6; o__iii1-15; f__; g__; s__
ASV1018	57.7222	15.6667	3.55556	1.38889	0.666667	0.944444	k__Bacteria; p__Actinobacteria; c__Actinobacteria; o__Actinomycetales; f__Nocardioidaceae; g__Nocardioides; s__
ASV922	5.44444	15	18.9444	25.1667	14.5	0.333333	k__Bacteria; p__Proteobacteria; c__Deltaproteobacteria; o__NB1-j; f__NB1-i; g__; s__
ASV929	5.66667	31.6111	35.7778	5.66667	0.388889	0.222222	k__Bacteria; p__Proteobacteria; c__Alphaproteobacteria; o__Rhizobiales; f__Hyphomicrobiaceae; g__Rhodoplanes; s__
ASV727	0.222222	0.333333	8.72222	43.5	25.1667	1.33333	k__Bacteria; p__Proteobacteria; c__Alphaproteobacteria; o__Rhizobiales
ASV974	0	0	0	0	79.1667	0.0555556	k__Bacteria; p__Planctomycetes; c__Planctomycetia
ASV987	6.27778	17.6111	31.2778	21.4444	2.11111	0.444444	k__Bacteria; p__Actinobacteria; c__Acidimicrobiia; o__Acidimicrobiales; f__C111; g__; s__
ASV932	0.888889	0.277778	0	0	77.8889	0	k__Bacteria; p__Proteobacteria; c__Alphaproteobacteria; o__Caulobacterales; f__Caulobacteraceae; g__Phenylobacterium; s__
ASV827	0	7.27778	31.8333	29.2222	10.7222	0	k__Bacteria
ASV937	0.555556	10.3333	39.5556	19.3333	9.27778	0	k__Bacteria; p__Actinobacteria; c__Actinobacteria; o__Actinomycetales; f__Microbacteriaceae; g__Agromyces; s__
ASV954	0	5.77778	25.8333	44.0556	3.27778	0	k__Bacteria; p__Nitrospirae; c__Nitrospira; o__Nitrospirales; f__0319-6A21; g__; s__
ASV913	0.611111	10.1667	31.7222	36.3889	0	0	k__Bacteria; p__Acidobacteria; c__Acidobacteria-6; o__iii1-15; f__mb2424; g__; s__
ASV938	34.8889	26.1111	15.5	2.33333	0	0.0555556	k__Bacteria; p__Actinobacteria; c__Thermoleophilia; o__Gaiellales; f__Gaiellaceae; g__; s__
ASV351	0	0	0	0.277778	26.3333	52.2222	k__Archaea; p__Crenarchaeota; c__Thaumarchaeota; o__Cenarchaeales; f__Cenarchaeaceae; g__; s__
ASV960	3.77778	15.5556	54.4444	5	0	0	k__Bacteria; p__Chloroflexi; c__Anaerolineae; o__GCA004; f__; g__; s__
ASV1081	4.05556	19.8889	29.7222	21.8889	3.11111	0	k__Bacteria; p__WS3; c__PRR-12; o__Sediment-1; f__PRR-10; g__; s__
ASV898	31.6667	2.94444	1.33333	5	5.16667	32.3889	k__Bacteria; p__Acidobacteria; c__Acidobacteria-6; o__iii1-15; f__mb2424; g__; s__
ASV422	0	0	0.222222	0.722222	26.0556	51.3333	k__Bacteria; p__Proteobacteria; c__Betaproteobacteria; o__Burkholderiales; f__Comamonadaceae; g__Hydrogenophaga; s__
ASV971	7.55556	51.8333	18.8889	0	0	0	k__Bacteria; p__Chloroflexi; c__Ktedonobacteria; o__Thermogemmatisporales; f__Thermogemmatisporaceae; g__; s__
ASV833	0.0555556	0.833333	3.5	64.2778	8.5	1.11111	k__Bacteria; p__WS3; c__PRR-12; o__; f__; g__; s__
ASV1074	53.9444	23.3889	0.666667	0.222222	0	0	k__Bacteria; p__Acidobacteria; c__Acidobacteria-6; o__iii1-15; f__; g__; s__
ASV951	10.6111	54.8333	12.2222	0.5	0.0555556	0	k__Bacteria; p__Actinobacteria; c__Actinobacteria; o__Actinomycetales; f__; g__; s__
ASV930	59.6667	13.9444	2.05556	0.388889	2.11111	0	k__Archaea; p__Crenarchaeota; c__Thaumarchaeota; o__Nitrososphaerales; f__Nitrososphaeraceae; g__Candidatus Nitrososphaera; s__
ASV797	37	4	2.22222	0.444444	0.111111	34.3889	k__Bacteria; p__Actinobacteria; c__Actinobacteria; o__Actinomycetales; f__Nocardioidaceae; g__; s__
ASV1019	65.8333	8.11111	1.55556	2.27778	0.166667	0	k__Bacteria; p__Acidobacteria; c__Acidobacteria-6; o__iii1-15; f__; g__; s__
ASV598	26.8889	1.05556	0.222222	0.277778	0.277778	49.1667	k__Bacteria; p__Acidobacteria; c__Acidobacteria-6; o__iii1-15; f__; g__; s__
ASV923	0	1.83333	29.8333	45.6111	0.222222	0	k__Bacteria; p__Chloroflexi; c__Ellin6529; o__; f__; g__; s__
ASV655	0.333333	0.444444	0	0.333333	76.3333	0	k__Bacteria; p__Proteobacteria; c__Alphaproteobacteria; o__Sphingomonadales; f__Sphingomonadaceae; g__Sphingomonas
ASV1002	13.1667	27.1111	19.7222	2.16667	0.5	14.7222	k__Bacteria; p__Planctomycetes; c__Planctomycetia; o__Pirellulales; f__Pirellulaceae; g__; s__
ASV944	0.111111	0.222222	14.1111	62.9444	0	0	k__Bacteria; p__Actinobacteria; c__MB-A2-108; o__0319-7L14; f__; g__; s__
ASV872	0.0555556	4.11111	23.5556	31.0556	11.2222	7.27778	k__Bacteria; p__GAL15; c__; o__; f__; g__; s__
ASV1014	0.0555556	10.1111	41.7778	17.2222	8	0.0555556	k__Bacteria; p__Nitrospirae; c__Nitrospira; o__Nitrospirales; f__0319-6A21; g__; s__
ASV943	21.7222	8.94444	11.3333	17.7778	15.8889	1.27778	k__Bacteria; p__Acidobacteria; c__Acidobacteria-6; o__CCU21; f__; g__; s__
ASV107	6.72222	15.8333	3.27778	4.61111	15.6111	30.6111	k__Bacteria; p__Actinobacteria; c__Actinobacteria; o__Actinomycetales; f__Nocardioidaceae; g__Pimelobacter; s__
ASV967	2.38889	3.55556	19.6111	10.8333	37	3.16667	k__Bacteria; p__Acidobacteria; c__Acidobacteria-6; o__BPC015; f__; g__; s__
ASV966	0.444444	0.666667	48.3333	26.9444	0.111111	0	k__Bacteria; p__Chloroflexi; c__Chloroflexi; o__[Roseiflexales]; f__[Kouleothrixaceae]; g__; s__
ASV961	0.555556	3.55556	30.2222	40.3889	1.66667	0	k__Bacteria; p__Chloroflexi; c__Gitt-GS-136; o__; f__; g__; s__
ASV825	0	0	4.72222	60	10.5556	1	k__Bacteria; p__Actinobacteria; c__Thermoleophilia; o__Gaiellales; f__Gaiellaceae; g__; s__
ASV945	71.5	0.666667	1	2.88889	0.0555556	0	k__Bacteria; p__Actinobacteria; c__Actinobacteria; o__Actinomycetales; f__Microbacteriaceae
ASV990	16.5556	22.9444	28.4444	7.88889	0.222222	0	k__Bacteria; p__Actinobacteria; c__Thermoleophilia; o__Gaiellales; f__Gaiellaceae; g__; s__
ASV478	0.444444	0.111111	2.94444	2.66667	34.4444	35.2778	k__Bacteria; p__Proteobacteria; c__Betaproteobacteria; o__Burkholderiales; f__Comamonadaceae; g__Rhodoferax; s__
ASV1007	21.1111	43.7222	11.0556	0	0	0	k__Bacteria; p__Proteobacteria; c__Alphaproteobacteria; o__Rhizobiales; f__Hyphomicrobiaceae; g__Rhodoplanes; s__
ASV2912	20.3889	14.1667	19.5	19.1667	2.61111	0	k__Bacteria; p__Acidobacteria; c__Acidobacteria-6; o__iii1-15; f__; g__; s__
ASV1048	1.83333	11.4444	20.9444	33.3333	6.27778	2	k__Bacteria; p__Acidobacteria; c__BPC102; o__MVS-40; f__; g__; s__
ASV993	1.38889	0.111111	0.444444	4.55556	69.3333	0	k__Bacteria; p__Proteobacteria; c__Alphaproteobacteria; o__Rhizobiales; f__Hyphomicrobiaceae; g__Rhodoplanes; s__
ASV931	0.944444	28.3889	18.8889	25.6667	1.33333	0.444444	k__Bacteria; p__Nitrospirae; c__Nitrospira; o__Nitrospirales; f__0319-6A21; g__; s__
ASV1017	43.1111	18.2778	7.77778	3.72222	2.66667	0.0555556	k__Bacteria; p__Chloroflexi; c__Anaerolineae; o__CFB-26; f__; g__; s__
ASV1064	39.9444	15.1111	8.72222	11.1667	0.444444	0	k__Bacteria; p__Acidobacteria; c__Acidobacteria-6; o__iii1-15; f__; g__; s__
ASV794	5.27778	9.27778	9.94444	27.6111	14.7222	8.5	k__Bacteria; p__Actinobacteria; c__Actinobacteria; o__Actinomycetales; f__Sporichthyaceae; g__; s__
ASV1125	38.9444	18	12	5.77778	0.611111	0	k__Bacteria; p__Verrucomicrobia; c__[Pedosphaerae]; o__[Pedosphaerales]; f__; g__; s__
ASV1033	53.2222	21.2222	0.166667	0.611111	0	0	k__Bacteria; p__Planctomycetes; c__Phycisphaerae; o__WD2101; f__; g__; s__
ASV1227	51.5	22.5	1.11111	0	0	0	k__Bacteria; p__Acidobacteria; c__Acidobacteria-6; o__iii1-15; f__; g__; s__
ASV724	6.83333	9.22222	12.8889	20.6111	20.9444	4.38889	k__Bacteria; p__Bacteroidetes; c__[Saprospirae]; o__[Saprospirales]; f__Chitinophagaceae; g__Niabella; s__
ASV973	45.7778	2.66667	1.66667	7.27778	17.2222	0.111111	k__Bacteria; p__Acidobacteria; c__Acidobacteria-6; o__iii1-15; f__; g__; s__
ASV1140	29.7222	19.5556	14.5556	10.2778	0.388889	0.0555556	k__Bacteria; p__Chloroflexi; c__TK10; o__B07_WMSP1; f__FFCH4570; g__; s__
ASV1750	0.444444	0.777778	17.3889	53.4444	1.88889	0.611111	k__Bacteria; p__Nitrospirae; c__Nitrospira; o__Nitrospirales; f__0319-6A21; g__; s__
ASV1010	2	22.7778	49.6667	0	0	0.0555556	k__Bacteria; p__Chloroflexi; c__Ktedonobacteria; o__Thermogemmatisporales; f__Thermogemmatisporaceae; g__; s__
ASV976	4.88889	2.16667	2.83333	1.88889	0	62.6111	k__Bacteria; p__Bacteroidetes; c__[Saprospirae]; o__[Saprospirales]; f__Chitinophagaceae; g__Niastella; s__
ASV1023	9.5	10.5556	53.5556	0.5	0	0	k__Bacteria; p__Planctomycetes; c__Phycisphaerae; o__WD2101; f__; g__; s__
ASV548	7.11111	1.05556	0.222222	1.22222	0	64.4444	k__Bacteria; p__Bacteroidetes; c__[Saprospirae]; o__[Saprospirales]; f__Chitinophagaceae; g__; s__
ASV799	65.2778	1.11111	1.22222	1.16667	0.111111	5	k__Bacteria; p__Planctomycetes; c__Planctomycetia; o__Planctomycetales; f__Planctomycetaceae; g__Planctomyces; s__
ASV1080	1.61111	5.66667	33.8889	28.2222	1.61111	2.72222	k__Bacteria; p__Actinobacteria; c__Thermoleophilia; o__Gaiellales; f__Gaiellaceae; g__; s__
ASV992	20.3889	42.6667	10.4444	0.222222	0	0	k__Bacteria; p__Actinobacteria; c__Thermoleophilia; o__Gaiellales; f__Gaiellaceae; g__; s__
ASV1004	0.888889	5.33333	27.5	36.9444	3.05556	0	k__Bacteria; p__Actinobacteria; c__Actinobacteria; o__Actinomycetales; f__Pseudonocardiaceae
ASV886	5.44444	5.11111	14.2222	21.0556	25.6111	2.22222	k__Bacteria; p__Chloroflexi; c__Ellin6529; o__; f__; g__; s__
ASV1024	48.6111	18.6111	5.38889	0.611111	0.333333	0	k__Bacteria; p__Actinobacteria; c__Thermoleophilia; o__Gaiellales; f__Gaiellaceae; g__; s__
ASV962	0	0.5	8.72222	17	46.6667	0.555556	k__Archaea; p__Euryarchaeota; c__Thermoplasmata; o__E2
ASV1070	11.6667	9.94444	9.27778	41.8889	0.5	0.0555556	k__Bacteria; p__Firmicutes; c__Bacilli; o__Bacillales; f__Planococcaceae; g__Paenisporosarcina; s__
ASV1167	15.2222	24.1667	23.4444	1.72222	8.33333	0	k__Bacteria; p__Proteobacteria; c__Betaproteobacteria; o__Burkholderiales; f__Oxalobacteraceae; g__Cupriavidus; s__
ASV1084	61.7778	10.0556	0.166667	0.666667	0	0	k__Bacteria; p__Acidobacteria; c__Acidobacteria-6; o__iii1-15; f__; g__; s__
ASV1086	8.72222	22.7222	39.8889	1.33333	0	0	k__Bacteria; p__Chloroflexi; c__Thermomicrobia; o__JG30-KF-CM45; f__; g__; s__
ASV1039	0.166667	14.5	47.8333	10.1111	0	0	k__Bacteria; p__Nitrospirae; c__Nitrospira; o__Nitrospirales; f__0319-6A21; g__; s__
ASV1180	38.2222	16.3889	11.8333	4.77778	1.11111	0.166667	k__Bacteria; p__Actinobacteria; c__Actinobacteria; o__Actinomycetales; f__Micromonosporaceae; g__Pilimelia; s__
ASV1141	32.7222	31.2778	6.05556	2.44444	0	0	k__Bacteria; p__Acidobacteria; c__[Chloracidobacteria]; o__PK29; f__; g__; s__
ASV958	1.83333	20	27.4444	20	3.11111	0.0555556	k__Bacteria; p__WS3; c__PRR-12; o__Sediment-1; f__PRR-10; g__; s__
ASV631	6.61111	1	7.72222	39.4444	16.3333	1.16667	k__Bacteria; p__Chloroflexi; c__Chloroflexi; o__[Roseiflexales]; f__[Kouleothrixaceae]; g__; s__
ASV679	0	0.0555556	0.777778	12	31	28.3889	k__Bacteria; p__SBR1093; c__; o__; f__; g__; s__
ASV389	0	0.0555556	0	0.111111	72.0556	0	k__Bacteria; p__Bacteroidetes; c__[Saprospirae]; o__[Saprospirales]; f__Chitinophagaceae; g__Chitinophaga; s__
ASV1075	10.2778	8.61111	23.8889	21.6111	7.66667	0.111111	k__Bacteria; p__Actinobacteria; c__Thermoleophilia; o__Solirubrobacterales; f__Solirubrobacteraceae; g__; s__
ASV1376	8.61111	20.6667	27.0556	12.7222	3.11111	0	k__Bacteria; p__Actinobacteria; c__Thermoleophilia; o__Solirubrobacterales; f__; g__; s__
ASV1037	0.222222	0.722222	0.0555556	0.722222	0.166667	70.1667	k__Bacteria; p__Planctomycetes; c__Planctomycetia; o__Planctomycetales; f__Planctomycetaceae; g__Planctomyces; s__
ASV1400	5.11111	22.9444	39.5556	4.27778	0	0	k__Bacteria; p__Acidobacteria; c__[Chloracidobacteria]; o__11-24; f__; g__; s__
ASV1030	2.83333	0.777778	0.222222	0.444444	67.5556	0	k__Bacteria; p__Bacteroidetes; c__[Saprospirae]; o__[Saprospirales]; f__Chitinophagaceae
ASV946	2.05556	10.9444	14.1667	25	19.6667	0	k__Bacteria; p__Proteobacteria; c__Alphaproteobacteria; o__Rhizobiales; f__Hyphomicrobiaceae; g__Rhodoplanes; s__
ASV1003	6.77778	15.0556	20.8889	20.0556	6.27778	2.72222	k__Bacteria; p__Actinobacteria; c__Thermoleophilia; o__Solirubrobacterales; f__; g__; s__
ASV1178	8.94444	35.3333	21.1667	6.22222	0	0	k__Bacteria; p__Chloroflexi; c__Anaerolineae; o__H39; f__; g__; s__
ASV1121	12.9444	33.3889	22.9444	2.38889	0	0	k__Bacteria; p__Verrucomicrobia; c__[Spartobacteria]; o__[Chthoniobacterales]; f__[Chthoniobacteraceae]; g__DA101; s__
ASV963	45.4444	8.11111	3.66667	14.2778	0	0.111111	k__Bacteria; p__Chloroflexi; c__Anaerolineae; o__CFB-26; f__; g__; s__
ASV774	13.6667	8.44444	9.16667	14.8333	23.3333	2.16667	k__Bacteria; p__Proteobacteria; c__Betaproteobacteria; o__Burkholderiales; f__Comamonadaceae; g__Hylemonella; s__
ASV1029	5.66667	21.1667	21.7222	23	0.0555556	0	k__Bacteria; p__Acidobacteria; c__Acidobacteria-6; o__CCU21; f__; g__; s__
ASV957	0.0555556	0.222222	4.77778	62.6667	3.88889	0	k__Bacteria; p__Proteobacteria; c__Betaproteobacteria
ASV1157	5.77778	8.33333	17.8889	33.3333	5.72222	0.5	k__Bacteria; p__Proteobacteria; c__Deltaproteobacteria; o__NB1-j; f__; g__; s__
ASV1083	60.8333	7.11111	2.22222	0.777778	0.333333	0	k__Archaea; p__Crenarchaeota; c__Thaumarchaeota; o__Nitrososphaerales; f__Nitrososphaeraceae; g__Candidatus Nitrososphaera
ASV2110	13.7222	26	26.7778	2.16667	2.5	0	k__Bacteria; p__Nitrospirae; c__Nitrospira; o__Nitrospirales; f__0319-6A21; g__; s__
ASV1293	23.8889	15.8889	6.33333	23.9444	1.05556	0	k__Bacteria; p__Planctomycetes; c__Planctomycetia; o__Gemmatales; f__Isosphaeraceae
ASV1031	2.77778	26.1111	30.7222	11.3889	0.0555556	0	k__Bacteria; p__Proteobacteria; c__Alphaproteobacteria; o__Rhizobiales; f__Hyphomicrobiaceae; g__Hyphomicrobium; s__
ASV1005	0.166667	22.7778	47.1667	0.944444	0	0	k__Bacteria; p__Chloroflexi; c__Anaerolineae
ASV1028	30.1111	15.1667	11.9444	4	9.83333	0	k__Bacteria; p__Actinobacteria; c__Thermoleophilia; o__Solirubrobacterales; f__; g__; s__
ASV1015	0	0	0	0.833333	34	36.1667	k__Archaea; p__Crenarchaeota; c__Thaumarchaeota; o__Cenarchaeales
ASV921	0	0	4.38889	60.2778	6.27778	0	k__Bacteria; p__Chloroflexi; c__S085; o__; f__; g__; s__
ASV595	0	0	0	0	70.8333	0	k__Archaea; p__Euryarchaeota; c__Methanomicrobia; o__Methanosarcinales; f__ANME-2D; g__; s__
ASV1139	9.16667	14.4444	19.7778	26.5556	0.777778	0	k__Bacteria; p__Acidobacteria; c__Acidobacteria-6; o__iii1-15; f__; g__; s__
ASV983	0.333333	9.16667	29.8333	24.1111	6.72222	0.388889	k__Bacteria; p__NC10; c__12-24; o__; f__; g__; s__
ASV393	0	0	0	0	40.9444	29.6111	k__Bacteria; p__Verrucomicrobia; c__Verrucomicrobiae; o__Verrucomicrobiales; f__Verrucomicrobiaceae; g__; s__
ASV1142	31.6111	6.11111	2.61111	2.77778	27.3889	0	k__Bacteria; p__Acidobacteria; c__Acidobacteria-6; o__iii1-15; f__; g__; s__
ASV1091	8.11111	33.6667	28.5556	0.111111	0	0	k__Bacteria; p__Actinobacteria; c__Thermoleophilia; o__Gaiellales; f__Gaiellaceae; g__; s__
ASV818	49.6111	3.88889	3.33333	4.11111	7.22222	2.22222	k__Bacteria; p__Actinobacteria; c__Actinobacteria; o__Actinomycetales; f__Intrasporangiaceae; g__Phycicoccus; s__
ASV1442	40.7222	14.3889	11.7222	2.94444	0.5	0	k__Bacteria; p__Chloroflexi; c__Anaerolineae; o__SBR1031; f__A4b; g__; s__
ASV1427	8.11111	10.6667	21.1111	14.5	5.11111	10.7222	k__Bacteria; p__Acidobacteria; c__Acidobacteria-6; o__iii1-15; f__; g__; s__
ASV816	0.833333	1.88889	4.22222	36.2222	26.3889	0.666667	k__Bacteria; p__Acidobacteria; c__Acidobacteria-6; o__CCU21; f__; g__; s__
ASV1115	26.3333	12.3889	14.2778	13.3889	3.61111	0	k__Bacteria; p__Proteobacteria; c__Deltaproteobacteria; o__Myxococcales; f__Haliangiaceae; g__; s__
ASV1892	25.5	20.3889	16.8333	5.94444	0.888889	0.388889	k__Bacteria; p__Acidobacteria; c__Acidobacteria-6; o__iii1-15; f__; g__; s__
ASV997	18.0556	14.5	18.3333	14.4444	3.61111	0.944444	k__Bacteria; p__Planctomycetes; c__Planctomycetia; o__Gemmatales; f__Gemmataceae; g__; s__
ASV855	5	11.2778	19.4444	30.4444	2.77778	0.944444	k__Bacteria; p__Proteobacteria; c__Alphaproteobacteria; o__Sphingomonadales; f__Sphingomonadaceae; g__Kaistobacter; s__
ASV527	0	0	0	20.1667	44.4444	5.22222	k__Archaea; p__Crenarchaeota; c__Thaumarchaeota; o__AK31; f__; g__; s__
ASV1101	0.0555556	0.666667	10.5	47.3889	6.77778	4.38889	k__Bacteria; p__Acidobacteria; c__Acidobacteria-6; o__iii1-15; f__; g__; s__
ASV1046	17.5556	3.33333	2.05556	0.555556	46.1111	0.111111	k__Bacteria; p__Proteobacteria; c__Alphaproteobacteria; o__Rhizobiales; f__Phyllobacteriaceae; g__Aminobacter; s__
ASV204	29.8333	4.5	1.22222	2.44444	0	31.7222	k__Bacteria; p__Proteobacteria; c__Alphaproteobacteria; o__Rhizobiales; f__Rhizobiaceae; g__Rhizobium; s__leguminosarum
ASV1219	37.1667	20.5	8.55556	2.33333	1.05556	0	k__Bacteria; p__Verrucomicrobia; c__[Spartobacteria]; o__[Chthoniobacterales]; f__[Chthoniobacteraceae]; g__Chthoniobacter; s__
ASV1343	1.61111	19.9444	26.1667	10.5556	6.5	4.72222	k__Bacteria; p__Nitrospirae; c__Nitrospira; o__Nitrospirales; f__0319-6A21; g__; s__
ASV1268	15.8889	35.7778	17.7222	0	0.111111	0	k__Bacteria; p__Actinobacteria; c__Actinobacteria; o__Actinomycetales
ASV681	0	0	0	1.27778	14.0556	54.1667	k__Bacteria; p__Chloroflexi; c__Anaerolineae; o__pLW-97; f__; g__; s__
ASV1047	0	0	0	0	69.4444	0	k__Bacteria; p__Gemmatimonadetes; c__Gemm-1; o__; f__; g__; s__
ASV1000	3.88889	18.7778	9.33333	3.83333	29.8333	3.72222	k__Bacteria; p__Chloroflexi; c__Ellin6529; o__; f__; g__; s__
ASV1118	47.6667	19.4444	2.16667	0.0555556	0	0	k__Bacteria; p__Planctomycetes; c__Phycisphaerae; o__WD2101; f__; g__; s__
ASV807	0.111111	0.444444	6.55556	24.5	37.4444	0.111111	k__Bacteria; p__Chloroflexi; c__Anaerolineae; o__SBR1031; f__oc28; g__; s__
ASV1073	0.222222	3.11111	48.2778	15.0556	2.5	0	k__Bacteria; p__Chloroflexi
ASV1096	5.16667	29.1111	30.2778	3.22222	1.27778	0	k__Bacteria; p__Gemmatimonadetes; c__Gemmatimonadetes; o__N1423WL; f__; g__; s__
ASV1079	3.88889	8.83333	16	31.7222	8.33333	0.277778	k__Bacteria; p__Actinobacteria; c__Actinobacteria; o__Actinomycetales; f__Nocardioidaceae; g__Nocardioides; s__
ASV1026	0.0555556	0	0	0	27.6111	41.2778	k__Bacteria; p__Proteobacteria; c__Gammaproteobacteria; o__Xanthomonadales; f__Xanthomonadaceae
ASV1171	34.5556	25.1667	8.77778	0.222222	0.0555556	0.111111	k__Bacteria; p__Actinobacteria; c__Actinobacteria; o__Micrococcales; f__; g__; s__
ASV1085	44.2222	20.5	3.05556	0.222222	0.833333	0.0555556	k__Bacteria; p__Proteobacteria; c__Alphaproteobacteria; o__Rhizobiales; f__; g__; s__
ASV1134	2.61111	15.6111	36.7778	13.7222	0	0	k__Archaea; p__Crenarchaeota; c__Thaumarchaeota; o__Nitrososphaerales; f__Nitrososphaeraceae; g__Candidatus Nitrososphaera; s__SCA1170
ASV1272	5.61111	16.1667	25.3333	14.9444	6.5	0	k__Bacteria; p__Actinobacteria; c__Thermoleophilia; o__Solirubrobacterales; f__Solirubrobacteraceae; g__; s__
ASV906	21	19.7778	12.8333	2	12.8889	0	k__Bacteria; p__Actinobacteria; c__Actinobacteria; o__Actinomycetales
ASV856	4.22222	1.44444	7.38889	22.8889	27.7778	4.66667	k__Bacteria; p__Planctomycetes; c__Planctomycetia; o__Pirellulales; f__Pirellulaceae; g__Pirellula; s__
ASV1058	1.72222	15.5	26	16.6667	5.66667	2.72222	k__Bacteria; p__Acidobacteria; c__Acidobacteria-6; o__CCU21; f__; g__; s__
ASV1008	0.388889	0	0.611111	1.55556	2.05556	63.6111	k__Bacteria; p__Proteobacteria; c__Alphaproteobacteria; o__Rhodospirillales; f__Rhodospirillaceae; g__Phaeospirillum; s__fulvum
ASV1076	9.55556	18.0556	19.6111	10.7222	9.83333	0.388889	k__Bacteria; p__Proteobacteria; c__Deltaproteobacteria; o__Syntrophobacterales; f__Syntrophobacteraceae; g__; s__
ASV1215	45.3333	11.5556	0.777778	3	7.11111	0.388889	k__Bacteria; p__Chloroflexi; c__Ellin6529; o__; f__; g__; s__
ASV969	0.277778	3.77778	29.8333	32.1667	2.05556	0	k__Bacteria; p__Armatimonadetes; c__0319-6E2; o__; f__; g__; s__
ASV745	18.6111	7.5	6.77778	16.7778	11.0556	7.22222	k__Bacteria; p__Proteobacteria; c__Alphaproteobacteria; o__Caulobacterales; f__Caulobacteraceae; g__Phenylobacterium; s__
ASV1211	7.66667	34.0556	26.1111	0.0555556	0	0	k__Bacteria; p__Actinobacteria; c__Thermoleophilia; o__Gaiellales; f__Gaiellaceae; g__; s__
ASV2824	38.9444	19.1111	5.33333	4.33333	0.0555556	0.0555556	k__Bacteria; p__Acidobacteria; c__Acidobacteria-6; o__iii1-15; f__RB40; g__; s__
ASV1001	12.1667	28.5	18.3889	7.61111	1.05556	0	k__Bacteria; p__Proteobacteria; c__Alphaproteobacteria; o__Rhizobiales; f__Hyphomicrobiaceae; g__Rhodoplanes; s__
ASV1050	0	0	0	0	67.2222	0.5	k__Bacteria; p__Proteobacteria; c__Alphaproteobacteria; o__Rhizobiales; f__Hyphomicrobiaceae; g__Rhodoplanes; s__
ASV1052	58.8333	8.16667	0.333333	0.0555556	0.111111	0.0555556	k__Bacteria; p__Planctomycetes; c__Phycisphaerae; o__WD2101; f__; g__; s__
ASV1128	3.27778	18.6111	43.6111	1.72222	0.111111	0.166667	k__Bacteria; p__Actinobacteria; c__Thermoleophilia; o__Gaiellales; f__Gaiellaceae; g__; s__
ASV1124	22.8889	24.1667	15.5556	4.77778	0	0.0555556	k__Bacteria; p__Acidobacteria; c__BPC102; o__MVS-40; f__; g__; s__
ASV1288	26.8333	23.3889	9.66667	3.44444	0.277778	3.83333	k__Bacteria; p__Actinobacteria; c__Thermoleophilia; o__Solirubrobacterales; f__; g__; s__
ASV383	0.166667	0	0	0	6.88889	60.3889	k__Bacteria; p__Planctomycetes; c__Planctomycetia; o__Pirellulales; f__Pirellulaceae; g__; s__
ASV918	2.22222	2.5	16.5556	30.2222	15.0556	0.722222	k__Bacteria; p__Chloroflexi; c__S085; o__; f__; g__; s__
ASV1220	0.333333	23.6111	10.7778	30.7222	1.77778	0	k__Bacteria; p__Chloroflexi; c__Anaerolineae; o__H39; f__; g__; s__
ASV1114	1.38889	3.33333	30.2778	32.0556	0	0	k__Bacteria; p__Acidobacteria; c__[Chloracidobacteria]; o__RB41; f__; g__; s__
ASV287	0	0.0555556	0.277778	13.2778	46.5	6.88889	k__Archaea; p__Crenarchaeota; c__Thaumarchaeota; o__Cenarchaeales
ASV953	15.7778	10.2778	9.72222	20.7778	10.3333	0	k__Bacteria; p__Acidobacteria; c__[Chloracidobacteria]; o__PK29; f__; g__; s__
ASV1032	0.222222	12.3333	27.4444	16.3333	0.222222	10.1667	k__Bacteria; p__Acidobacteria; c__Acidobacteria-6; o__iii1-15; f__; g__; s__
ASV875	39.8333	24.5556	2.16667	0.111111	0	0	k__Bacteria; p__Acidobacteria; c__Acidobacteria-6; o__iii1-15; f__; g__; s__
ASV1090	0	2.22222	21.8333	37.3889	5.22222	0	k__Bacteria; p__Proteobacteria; c__Betaproteobacteria
ASV1094	27.2222	24.3889	5.33333	6.33333	3.33333	0	k__Archaea; p__Crenarchaeota; c__Thaumarchaeota; o__Nitrososphaerales; f__Nitrososphaeraceae; g__Candidatus Nitrososphaera; s__
ASV1104	21.4444	18.2222	13.6667	11.9444	1.33333	0	k__Bacteria; p__Proteobacteria; c__Betaproteobacteria; o__MND1; f__; g__; s__
ASV1120	17.7778	9.83333	32.6667	6.22222	0.0555556	0	k__Bacteria; p__Actinobacteria; c__Actinobacteria; o__Actinomycetales; f__Nocardioidaceae; g__Kribbella; s__
ASV1462	21.6667	31.1667	10.0556	1.94444	0.833333	0.888889	k__Bacteria; p__Actinobacteria; c__Thermoleophilia; o__Solirubrobacterales; f__; g__; s__
ASV1056	0	0	0	0	66.4444	0	k__Bacteria; p__Proteobacteria; c__Gammaproteobacteria; o__Xanthomonadales; f__Xanthomonadaceae
ASV1149	4.72222	7.22222	17.4444	31.4444	3.72222	1.83333	k__Bacteria; p__Acidobacteria; c__Acidobacteria-6; o__iii1-15; f__; g__; s__
ASV1218	11.7222	10.0556	13	22.7222	8.38889	0.444444	k__Bacteria; p__Acidobacteria; c__Acidobacteria-6; o__iii1-15; f__RB40; g__; s__
ASV755	6.38889	1.5	3	17	30.8333	7.61111	k__Bacteria; p__Proteobacteria; c__Betaproteobacteria; o__; f__; g__; s__
ASV1190	14.8333	48.5	2.94444	0	0	0	k__Bacteria; p__Acidobacteria; c__Acidobacteria-6; o__iii1-15; f__; g__; s__
ASV3134	11.4444	18.7222	18.6667	13.6667	2.94444	0.722222	k__Bacteria; p__WS3; c__PRR-12; o__Sediment-1; f__PRR-10; g__; s__
ASV695	8.66667	1.27778	0.888889	1.55556	33.3333	20.4444	k__Bacteria; p__Proteobacteria; c__Alphaproteobacteria; o__Rhodospirillales; f__Rhodospirillaceae; g__; s__
ASV621	0.333333	0.0555556	0.0555556	0	65.6111	0	k__Bacteria; p__Proteobacteria; c__Alphaproteobacteria; o__Rhizobiales
ASV1154	1.16667	6.16667	36.9444	17.0556	4.55556	0	k__Bacteria; p__Chloroflexi; c__S085; o__; f__; g__; s__
ASV998	2.83333	6.88889	9.61111	30.5	13.3333	2.66667	k__Bacteria; p__Proteobacteria; c__Gammaproteobacteria; o__Xanthomonadales; f__Xanthomonadaceae; g__Thermomonas; s__
ASV1059	8.22222	9.77778	23.8333	17.6111	2.66667	3.61111	k__Bacteria; p__Actinobacteria; c__Thermoleophilia; o__Gaiellales; f__Gaiellaceae; g__; s__
ASV1159	0.277778	14.7778	23.1111	19.9444	0	7.55556	k__Bacteria; p__Proteobacteria; c__Deltaproteobacteria; o__Syntrophobacterales; f__Syntrophobacteraceae; g__; s__
ASV1173	6.66667	12.7222	14.5556	11.6111	19.5	0.555556	k__Bacteria; p__Chloroflexi; c__S085; o__; f__; g__; s__
ASV1087	0.0555556	0.222222	3.38889	61.7778	0.166667	0	k__Bacteria; p__Actinobacteria; c__Thermoleophilia; o__Gaiellales; f__Gaiellaceae; g__; s__
ASV1108	0.277778	14.8889	31.7222	14.7222	3.94444	0	k__Bacteria; p__Gemmatimonadetes; c__Gemm-1; o__; f__; g__; s__
ASV1231	27.2778	19.1667	12.0556	6.88889	0.0555556	0.111111	k__Bacteria; p__Actinobacteria; c__Acidimicrobiia; o__Acidimicrobiales; f__EB1017; g__; s__
ASV1068	0.5	0.0555556	0	0	0	65	k__Bacteria; p__Proteobacteria; c__Alphaproteobacteria; o__Rhizobiales; f__Rhizobiaceae; g__Agrobacterium; s__
ASV1177	34.8333	8.44444	8.11111	14.0556	0	0	k__Bacteria; p__Planctomycetes; c__Planctomycetia; o__Planctomycetales; f__Planctomycetaceae; g__Planctomyces; s__
ASV950	50.2222	11.5556	1.77778	1.5	0.0555556	0.222222	k__Bacteria; p__Actinobacteria; c__Rubrobacteria; o__Rubrobacterales; f__Rubrobacteraceae; g__Rubrobacter; s__
ASV1102	0.111111	0.888889	28	31.6667	4.5	0	k__Bacteria; p__Chloroflexi; c__Anaerolineae; o__GCA004; f__; g__; s__
ASV912	0	0.222222	5.72222	40.5	11.0556	7.61111	k__Bacteria; p__Proteobacteria; c__Alphaproteobacteria; o__Rhizobiales; f__; g__; s__
ASV1082	0.444444	0.277778	0.0555556	0	64.2778	0.0555556	k__Bacteria; p__Firmicutes; c__Bacilli; o__Bacillales; f__Paenibacillaceae; g__Paenibacillus; s__
ASV1205	9.05556	16.8889	21.1111	17.5	0.5	0	k__Bacteria; p__Actinobacteria; c__Thermoleophilia; o__Solirubrobacterales; f__; g__; s__
ASV1225	4.27778	1.66667	1	0.944444	57.1667	0	k__Bacteria; p__Acidobacteria; c__Acidobacteria-6; o__iii1-15; f__RB40; g__; s__
ASV868	10.1111	12.2778	8.38889	14.5556	19.6667	0	k__Bacteria; p__Acidobacteria; c__Acidobacteria-6; o__iii1-15; f__mb2424; g__; s__
ASV1166	39.8333	11.4444	4.66667	8.11111	0.611111	0.333333	k__Bacteria; p__Planctomycetes; c__Pla4; o__; f__; g__; s__
ASV1150	0	0	0	0	0.388889	64.5	k__Bacteria; p__Planctomycetes; c__Planctomycetia; o__Gemmatales; f__Gemmataceae; g__Gemmata; s__
ASV940	5.44444	20.8333	8.16667	16.0556	14.2778	0	k__Bacteria; p__Acidobacteria; c__S035; o__; f__; g__; s__
ASV1204	5	19.2222	33.2222	7.33333	0	0	k__Bacteria; p__Actinobacteria; c__Acidimicrobiia; o__Acidimicrobiales; f__EB1017; g__; s__
ASV608	0	0	0.111111	6.11111	30.3889	28	k__Bacteria; p__Chloroflexi; c__S085; o__; f__; g__; s__
ASV1175	7.83333	25.2222	16	15	0.5	0	k__Bacteria; p__Acidobacteria; c__Acidobacteria-6; o__iii1-15; f__mb2424; g__; s__
ASV1295	13.2778	8.88889	12.3889	21.4444	8.5	0.0555556	k__Bacteria; p__Actinobacteria; c__Thermoleophilia; o__Gaiellales; f__Gaiellaceae; g__; s__
ASV1197	48.2222	11.1667	5	0.166667	0	0	k__Bacteria
ASV1136	1.66667	18.3333	44.4444	0	0	0	k__Bacteria; p__Chloroflexi; c__Ktedonobacteria; o__Thermogemmatisporales; f__Thermogemmatisporaceae; g__; s__
ASV939	17.4444	10.6111	3.61111	24.2222	2.11111	6.38889	k__Bacteria; p__Planctomycetes; c__Planctomycetia; o__Planctomycetales; f__Planctomycetaceae; g__Planctomyces; s__
ASV1200	6.33333	45.2778	12.7778	0	0	0	k__Bacteria; p__Chloroflexi; c__Ktedonobacteria
ASV737	0	0.0555556	5.16667	24.7778	13.5556	20.6667	k__Bacteria
ASV1314	0.333333	5.33333	31.8333	26.3889	0.333333	0	k__Bacteria; p__Chloroflexi; c__Anaerolineae; o__H39; f__; g__; s__
ASV1144	38.6111	13.8333	4	5.88889	1.72222	0.0555556	k__Bacteria; p__Acidobacteria; c__Acidobacteria-6; o__CCU21; f__; g__; s__
ASV1145	0.888889	13.1111	25.5556	24.0556	0.5	0	k__Bacteria; p__Actinobacteria; c__Acidimicrobiia; o__Acidimicrobiales; f__; g__; s__
ASV1203	5.44444	27.1111	31.0556	0.5	0	0	k__Bacteria; p__Acidobacteria; c__[Chloracidobacteria]; o__RB41; f__; g__; s__
ASV1233	3.27778	13.6111	26.8333	20.0556	0.277778	0	k__Bacteria; p__Actinobacteria; c__Thermoleophilia; o__Gaiellales; f__Gaiellaceae; g__; s__
ASV968	0.0555556	0.444444	0	4.44444	22.1667	36.8889	k__Bacteria; p__Proteobacteria; c__Gammaproteobacteria; o__Xanthomonadales; f__Sinobacteraceae; g__; s__
ASV536	0	0	0.111111	2.22222	45.7222	15.8333	k__Archaea; p__Crenarchaeota; c__Thaumarchaeota; o__Cenarchaeales
ASV1381	23.2778	15.0556	17.2778	5.27778	2.83333	0.0555556	k__Bacteria; p__Acidobacteria; c__[Chloracidobacteria]; o__RB41; f__; g__; s__
ASV1226	16.2778	26.4444	15.5	5.5	0.0555556	0	k__Bacteria; p__Chloroflexi; c__S085; o__; f__; g__; s__
ASV908	0	0.5	13.2222	20.6667	23.1667	6.22222	k__Bacteria; p__Nitrospirae; c__Nitrospira; o__Nitrospirales; f__0319-6A21; g__; s__
ASV1258	13.8889	14.7222	23.8333	11.2222	0	0	k__Bacteria; p__Actinobacteria; c__Thermoleophilia; o__Gaiellales; f__Gaiellaceae; g__; s__
ASV1126	0	0	0	0	0	63.6667	k__Bacteria; p__Planctomycetes; c__Planctomycetia; o__Planctomycetales; f__Planctomycetaceae; g__Planctomyces; s__
ASV646	0.0555556	0	0	14.7222	35.5556	13.2778	k__Archaea; p__Euryarchaeota; c__Thermoplasmata; o__E2; f__[Methanomassiliicoccaceae]; g__; s__
ASV1111	0.0555556	0	0	0.277778	0	63.1111	k__Bacteria; p__Planctomycetes; c__Planctomycetia; o__Pirellulales; f__Pirellulaceae
ASV1185	33.7222	23	6.72222	0	0	0	k__Bacteria; p__Chloroflexi; c__Anaerolineae
ASV911	12.2222	3.61111	1.5	5.27778	14.7222	26.1111	k__Bacteria; p__Actinobacteria; c__Actinobacteria; o__Actinomycetales; f__Nocardioidaceae; g__; s__
ASV1054	17.5	3.83333	11.0556	19.3889	9.88889	1.44444	k__Bacteria; p__Actinobacteria; c__Actinobacteria; o__Actinomycetales; f__Actinosynnemataceae
ASV934	0.222222	0.0555556	0	0.0555556	0	62.7222	k__Bacteria; p__Proteobacteria; c__Alphaproteobacteria; o__Caulobacterales; f__Caulobacteraceae; g__; s__
ASV1038	0.222222	1.94444	29.3333	31.5	0.0555556	0	k__Bacteria
ASV1221	1.88889	7.66667	13.3889	39.8333	0.222222	0	k__Bacteria; p__Firmicutes; c__Bacilli; o__Bacillales; f__Paenibacillaceae; g__Paenibacillus; s__
ASV36	2.33333	6.16667	3.55556	6.5	3.5	40.7778	k__Bacteria; p__Firmicutes; c__Clostridia; o__Clostridiales; f__Clostridiaceae; g__Clostridium; s__butyricum
ASV1214	54.9444	7.05556	0.666667	0.0555556	0.0555556	0	k__Bacteria; p__Chloroflexi; c__Anaerolineae; o__SBR1031; f__oc28; g__; s__
ASV935	0	0	0.611111	0.166667	10.8889	50.9444	k__Bacteria; p__Nitrospirae; c__Nitrospira; o__Nitrospirales; f__0319-6A21; g__; s__
ASV1184	7.05556	3.94444	0.0555556	0	0.0555556	51.4444	k__Bacteria; p__Chloroflexi; c__Anaerolineae; o__H39; f__; g__; s__
ASV1502	11	20.3333	18.3889	11.8333	0.888889	0	k__Bacteria; p__Acidobacteria; c__Acidobacteria-6; o__iii1-15; f__; g__; s__
ASV1162	0.111111	2.88889	27.4444	30.5556	1.38889	0	k__Bacteria; p__Acidobacteria; c__Acidobacteria-6; o__iii1-15; f__mb2424; g__; s__
ASV1191	0	2.44444	11.8889	32.8889	8.66667	6.5	k__Bacteria; p__Planctomycetes; c__Phycisphaerae; o__Phycisphaerales; f__; g__; s__
ASV558	0	0	0	0.555556	28.6667	33.1111	k__Bacteria; p__Actinobacteria; c__Actinobacteria; o__Actinomycetales; f__Corynebacteriaceae; g__Corynebacterium; s__
ASV1435	30.9444	17.6667	2.22222	2.94444	5.44444	3.05556	k__Bacteria; p__Planctomycetes; c__Planctomycetia; o__Gemmatales; f__Gemmataceae; g__Gemmata; s__
ASV1160	0	0	0	0.222222	0	62.0556	k__Bacteria; p__Proteobacteria; c__Gammaproteobacteria; o__Xanthomonadales; f__Xanthomonadaceae; g__Stenotrophomonas; s__panacihumi
ASV1222	0.722222	0.166667	0	0.333333	60.1111	0.833333	k__Bacteria; p__Proteobacteria; c__Alphaproteobacteria; o__Rhizobiales; f__Bradyrhizobiaceae; g__Balneimonas; s__
ASV1257	14.4444	23.6667	17.9444	5.94444	0.0555556	0	k__Bacteria; p__Acidobacteria; c__iii1-8; o__32-20; f__; g__; s__
ASV1206	0.111111	4.05556	24.4444	25.5	4.38889	3.5	k__Bacteria; p__Verrucomicrobia; c__[Pedosphaerae]; o__[Pedosphaerales]; f__auto67_4W; g__; s__
ASV1130	0.0555556	9.33333	21.3333	20.2222	10.6111	0.388889	k__Bacteria; p__Acidobacteria; c__iii1-8; o__32-20; f__; g__; s__
ASV1053	0.944444	9.5	17.1667	26.8889	7.38889	0	k__Bacteria; p__Chloroflexi; c__Ellin6529; o__; f__; g__; s__
ASV1304	3.11111	12.7778	45.4444	0.555556	0	0	k__Bacteria; p__Verrucomicrobia; c__[Spartobacteria]; o__[Chthoniobacterales]; f__[Chthoniobacteraceae]; g__DA101; s__
ASV1098	6.11111	10.5	19.7222	12.4444	13.1111	0	k__Bacteria; p__Actinobacteria; c__Actinobacteria; o__Actinomycetales; f__Actinosynnemataceae
ASV1147	0	0.111111	27.3333	32.6111	1	0.777778	k__Bacteria; p__Chloroflexi; c__Gitt-GS-136; o__; f__; g__; s__
ASV1013	0	0	0.111111	4.55556	54.2778	2.72222	k__Bacteria
ASV999	0	0	0	5.55556	48.7778	7.22222	k__Archaea; p__Euryarchaeota; c__Thermoplasmata; o__E2; f__[Methanomassiliicoccaceae]; g__; s__
ASV1346	39.5556	14.4444	6.05556	1.27778	0	0	k__Bacteria; p__Acidobacteria; c__Acidobacteria-6; o__iii1-15; f__; g__; s__
ASV1290	7.11111	42.3889	5.94444	5.05556	0.833333	0	k__Bacteria; p__Bacteroidetes; c__[Saprospirae]; o__[Saprospirales]; f__Chitinophagaceae; g__Chitinophaga; s__
ASV1229	1.72222	8.55556	22.0556	28.6667	0.333333	0	k__Bacteria; p__Chloroflexi; c__Anaerolineae; o__GCA004; f__; g__; s__
ASV1209	0.333333	10.6667	45.6667	4.66667	0	0	k__Bacteria; p__Acidobacteria; c__[Chloracidobacteria]; o__RB41; f__; g__; s__
ASV1291	36.5556	7.33333	7.27778	0.5	9.5	0	k__Bacteria; p__Acidobacteria; c__Acidobacteria-6; o__iii1-15; f__; g__; s__
ASV334	7.61111	6.16667	7.27778	3.94444	4.72222	31.3889	k__Bacteria; p__Proteobacteria; c__Gammaproteobacteria; o__Xanthomonadales; f__Xanthomonadaceae
ASV1255	46.7778	13.4444	0.555556	0.277778	0.0555556	0	k__Archaea; p__Crenarchaeota; c__Thaumarchaeota; o__Nitrososphaerales; f__Nitrososphaeraceae; g__Candidatus Nitrososphaera; s__
ASV1289	7.72222	18.1111	23.6111	11.5	0.166667	0	k__Bacteria; p__Actinobacteria; c__Actinobacteria; o__Actinomycetales; f__Micromonosporaceae; g__Pilimelia; s__
ASV1112	0.166667	2.83333	15.3889	37	5.61111	0	k__Bacteria; p__Actinobacteria; c__Acidimicrobiia; o__Acidimicrobiales; f__EB1017; g__; s__
ASV904	13.2222	9.05556	7.66667	17.2222	4.77778	9	k__Bacteria; p__Actinobacteria; c__Actinobacteria; o__Actinomycetales; f__Nocardioidaceae; g__Aeromicrobium; s__
ASV1063	2.77778	9.77778	5.94444	26.9444	9.94444	5.55556	k__Bacteria; p__Proteobacteria; c__Deltaproteobacteria; o__NB1-j; f__NB1-i; g__; s__
ASV1373	28.2778	19.4444	10.8333	1.88889	0.333333	0.166667	k__Bacteria; p__Acidobacteria; c__Acidobacteria-6; o__iii1-15; f__; g__; s__
ASV1567	45.3333	10.1667	1.33333	4.11111	0	0	k__Bacteria; p__Acidobacteria; c__Acidobacteria-6; o__iii1-15; f__; g__; s__
ASV54	30	11.1667	4.44444	0.722222	14.6111	0	k__Bacteria; p__Firmicutes; c__Bacilli; o__Bacillales; f__Bacillaceae; g__Bacillus; s__cereus
ASV975	0.0555556	1.27778	10.8333	27.2222	12.4444	8.94444	k__Bacteria; p__Chloroflexi; c__Anaerolineae; o__CFB-26; f__; g__; s__
ASV981	16.2222	11.4444	6.72222	9.22222	6.77778	10.3333	k__Bacteria; p__Acidobacteria; c__; o__; f__; g__; s__
ASV1107	30	15.1667	11.2222	3.16667	0.944444	0.166667	k__Bacteria; p__Proteobacteria; c__Betaproteobacteria; o__Burkholderiales; f__Comamonadaceae; g__Methylibium; s__
ASV1763	24.0556	24.3333	3.22222	7.88889	1	0.0555556	k__Bacteria; p__Actinobacteria; c__Thermoleophilia; o__Gaiellales; f__Gaiellaceae; g__; s__
ASV35	0	0.166667	0.0555556	60.1667	0.111111	0	k__Bacteria; p__[Thermi]; c__Deinococci; o__Deinococcales; f__Deinococcaceae; g__Deinococcus; s__
ASV1364	0.333333	8.61111	15.8889	32.2778	3.05556	0.222222	k__Bacteria; p__Proteobacteria; c__Betaproteobacteria; o__Burkholderiales; f__Comamonadaceae
ASV1296	22.5	30.6667	4.66667	2.27778	0.277778	0	k__Archaea; p__Crenarchaeota; c__Thaumarchaeota; o__Nitrososphaerales; f__Nitrososphaeraceae; g__Candidatus Nitrososphaera; s__SCA1170
ASV1839	34.1667	19.7778	2.83333	0.944444	2.55556	0.0555556	k__Bacteria; p__Proteobacteria; c__Deltaproteobacteria; o__Syntrophobacterales; f__Syntrophobacteraceae; g__; s__
ASV289	4	0.333333	0	0.111111	0	55.7778	k__Bacteria; p__Verrucomicrobia; c__Verrucomicrobiae; o__Verrucomicrobiales; f__Verrucomicrobiaceae; g__; s__
ASV1249	25.3333	20.2222	13.8333	0.777778	0	0	k__Bacteria; p__Acidobacteria; c__Acidobacteria-6; o__iii1-15; f__; g__; s__
ASV1311	1.22222	16.6667	36.5556	5.72222	0	0	k__Bacteria; p__Chloroflexi; c__Anaerolineae
ASV1061	0	1.66667	8	35.3889	15.0556	0.0555556	k__Bacteria; p__Actinobacteria; c__MB-A2-108; o__0319-7L14; f__; g__; s__
ASV813	8.44444	2.05556	3.61111	18	20	8	k__Bacteria; p__Proteobacteria; c__Betaproteobacteria; o__Burkholderiales; f__Comamonadaceae
ASV1281	1.83333	7.44444	14.8333	26.9444	8.94444	0.0555556	k__Bacteria; p__Acidobacteria; c__[Chloracidobacteria]; o__RB41; f__; g__; s__
ASV1300	2.77778	0.611111	10.6111	45.5556	0.5	0	k__Bacteria; p__Acidobacteria; c__iii1-8; o__DS-18; f__; g__; s__
ASV1194	0.5	11.2778	29.2778	9.44444	9.5	0	k__Bacteria; p__GAL15; c__; o__; f__; g__; s__
ASV1261	50.2222	6.72222	0.5	2.16667	0	0.333333	k__Bacteria; p__Planctomycetes; c__Phycisphaerae; o__WD2101; f__; g__; s__
ASV1374	0.5	3.66667	9.83333	39	6.94444	0	k__Bacteria; p__SBR1093; c__; o__; f__; g__; s__
ASV1297	39	10.4444	8.77778	1.38889	0.222222	0	k__Bacteria; p__Chloroflexi; c__Chloroflexi; o__[Roseiflexales]; f__[Kouleothrixaceae]; g__; s__
ASV1188	0.222222	0.111111	0	0	0	59.3889	k__Bacteria; p__Armatimonadetes; c__[Fimbriimonadia]; o__[Fimbriimonadales]; f__[Fimbriimonadaceae]; g__Fimbriimonas; s__
ASV1164	59.7222	0	0	0	0	0	k__Bacteria; p__Bacteroidetes; c__Cytophagia; o__Cytophagales; f__Cytophagaceae; g__Dyadobacter; s__
ASV1270	23.2222	22.6111	12.6111	0.722222	0.5	0	k__Bacteria; p__Actinobacteria; c__Actinobacteria; o__Actinomycetales; f__Actinosynnemataceae
ASV371	0.166667	0.5	4.61111	29.7222	5.94444	18.7222	k__Bacteria; p__GAL15; c__; o__; f__; g__; s__
ASV1337	33.5	4.94444	9.38889	8.38889	3.44444	0	k__Bacteria; p__Chloroflexi; c__Anaerolineae; o__CFB-26; f__; g__; s__
ASV1193	0.333333	20.1667	35.1111	3.11111	0.888889	0	k__Bacteria; p__Acidobacteria; c__Acidobacteria-6; o__iii1-15; f__; g__; s__
ASV910	0.222222	0.555556	0	0.611111	0.222222	57.9444	k__Bacteria; p__Proteobacteria; c__Betaproteobacteria; o__Methylophilales; f__Methylophilaceae; g__; s__
ASV1410	24.8889	16.4444	6.11111	9.66667	2.44444	0	k__Bacteria; p__Verrucomicrobia; c__[Pedosphaerae]; o__[Pedosphaerales]
ASV1510	33.2778	21.3889	1.88889	2.11111	0.777778	0	k__Bacteria; p__Acidobacteria; c__Acidobacteria-6; o__iii1-15; f__; g__; s__
ASV1280	6.05556	24.0556	25.7222	3.11111	0.444444	0	k__Bacteria; p__Actinobacteria; c__Thermoleophilia; o__Gaiellales; f__Gaiellaceae; g__; s__
ASV884	0	0.222222	15.7778	32.5556	10.8333	0	k__Bacteria; p__Chloroflexi; c__Anaerolineae; o__pLW-97; f__; g__; s__
ASV812	52.6667	5.88889	0.722222	0.111111	0	0	k__Bacteria; p__WS3; c__PRR-12; o__Sediment-1; f__; g__; s__
ASV1271	14.5	2.11111	1.44444	0.777778	0.277778	40.2778	k__Bacteria; p__Acidobacteria; c__Solibacteres; o__Solibacterales; f__Solibacteraceae; g__Candidatus Solibacter; s__
ASV1692	14.4444	27.8333	14.5	2.5	0.0555556	0	k__Bacteria; p__Actinobacteria; c__Rubrobacteria; o__Rubrobacterales; f__Rubrobacteraceae; g__; s__
ASV1247	1.05556	0.611111	0	1.05556	56.5556	0.0555556	k__Bacteria; p__Proteobacteria; c__Alphaproteobacteria; o__Caulobacterales; f__Caulobacteraceae; g__Phenylobacterium; s__
ASV1348	2.61111	39.7222	15.9444	0.222222	0.833333	0	k__Bacteria; p__Acidobacteria; c__[Chloracidobacteria]; o__11-24; f__; g__; s__
ASV1325	23	32.7778	3.5	0	0	0	k__Bacteria; p__Chloroflexi; c__Anaerolineae; o__CFB-26; f__; g__; s__
ASV1265	10.1667	20.3889	16.7778	10.3333	1.38889	0	k__Bacteria; p__Nitrospirae; c__Nitrospira; o__Nitrospirales; f__0319-6A21; g__; s__
ASV1285	0.277778	0.333333	19.0556	37.1667	0.888889	1.33333	k__Bacteria; p__Actinobacteria; c__Thermoleophilia; o__Gaiellales; f__Gaiellaceae; g__; s__
ASV1438	48.7778	9.83333	0.333333	0.0555556	0	0	k__Bacteria; p__Planctomycetes; c__Planctomycetia; o__Pirellulales; f__Pirellulaceae; g__Pirellula; s__
ASV244	0	0	0.111111	58.5556	0.333333	0	k__Bacteria; p__Proteobacteria; c__Alphaproteobacteria; o__Rhodobacterales; f__Rhodobacteraceae; g__Rhodobacter
ASV1044	2.72222	2	1	2.33333	50.7778	0.166667	k__Bacteria; p__Proteobacteria; c__Deltaproteobacteria; o__Myxococcales; f__; g__; s__
ASV1049	0	0	0	1	57.7222	0.222222	k__Bacteria
ASV1389	28.8889	28.7778	1.11111	0.0555556	0	0	k__Bacteria; p__Acidobacteria; c__Acidobacteria-6; o__iii1-15; f__; g__; s__
ASV1181	0.611111	12.4444	27.0556	14.3333	4.33333	0	k__Bacteria; p__Chloroflexi; c__Anaerolineae; o__A31; f__S47; g__; s__
ASV578	10.5556	4.94444	2.66667	5.44444	7.72222	27.4444	k__Bacteria; p__Actinobacteria; c__Actinobacteria; o__Actinomycetales; f__Nocardioidaceae; g__; s__
ASV1236	0.333333	1.27778	24.0556	32.6667	0.333333	0	k__Bacteria; p__Actinobacteria; c__Actinobacteria; o__Actinomycetales
ASV1399	11.7778	30.8333	9.66667	5.22222	0.222222	0.888889	k__Bacteria; p__Acidobacteria; c__Acidobacteria-6; o__iii1-15; f__; g__; s__
ASV1365	9.22222	30.5	9.44444	9.38889	0	0	k__Bacteria; p__Acidobacteria; c__Acidobacteria-6; o__iii1-15; f__; g__; s__
ASV1253	0	0.666667	26.7222	28.1111	3.05556	0	k__Bacteria; p__Actinobacteria; c__MB-A2-108; o__0319-7L14; f__; g__; s__
ASV541	0	0	0.111111	0	0	58.4444	k__Bacteria; p__TM7; c__TM7-3
ASV1259	0.0555556	0	0.0555556	0	58.4444	0	k__Bacteria; p__Proteobacteria; c__Alphaproteobacteria
ASV1408	25.7778	15.7778	10.0556	6.16667	0.722222	0	k__Bacteria; p__Proteobacteria; c__Deltaproteobacteria; o__Myxococcales; f__; g__; s__
ASV1440	10.5556	9.5	13.9444	14.5556	9.5	0.444444	k__Bacteria; p__Planctomycetes; c__Planctomycetia; o__Pirellulales; f__Pirellulaceae; g__Pirellula; s__
ASV1189	6.5	49.1667	2.72222	0	0	0	k__Bacteria; p__Nitrospirae; c__Nitrospira; o__Nitrospirales; f__0319-6A21; g__; s__
ASV1413	10.8333	26.1667	8.33333	10.6667	2.33333	0	k__Bacteria; p__Acidobacteria; c__Acidobacteria-6; o__iii1-15; f__mb2424; g__; s__
ASV1266	1.05556	9	29.3333	18.8889	0	0	k__Bacteria; p__Planctomycetes; c__Planctomycetia; o__Gemmatales; f__Gemmataceae; g__; s__
ASV1467	10.6667	16.4444	12.3333	14.5556	4.22222	0	k__Bacteria; p__Planctomycetes; c__Planctomycetia; o__Pirellulales; f__Pirellulaceae
ASV1195	0	0.277778	6.72222	46.1667	4.94444	0	k__Bacteria; p__Actinobacteria; c__Thermoleophilia; o__Gaiellales; f__Gaiellaceae; g__; s__
ASV1307	32.9444	15.1111	6.16667	3.83333	0	0	k__Bacteria; p__Proteobacteria; c__Deltaproteobacteria; o__Myxococcales; f__Haliangiaceae; g__; s__
ASV1274	12.3889	17.5556	12.5556	14.2778	1.27778	0	k__Bacteria; p__Acidobacteria; c__Acidobacteria-6; o__iii1-15; f__mb2424; g__; s__
ASV1179	1.05556	6.88889	21.3333	19.1111	9.05556	0.611111	k__Bacteria; p__Chloroflexi; c__Chloroflexi; o__[Roseiflexales]; f__; g__; s__
ASV1276	0.722222	0.222222	0	57.1111	0	0	k__Bacteria; p__Firmicutes; c__Bacilli; o__Bacillales; f__Paenibacillaceae; g__Paenibacillus; s__
ASV1078	34.1111	1.94444	2.88889	6.94444	10.5556	1.5	k__Bacteria; p__Actinobacteria; c__Actinobacteria; o__Actinomycetales; f__Nocardioidaceae; g__Nocardioides; s__
ASV1161	0	6.05556	11.8889	37.8889	2.11111	0	k__Bacteria; p__Planctomycetes; c__Planctomycetia; o__Pirellulales; f__Pirellulaceae; g__Pirellula; s__
ASV996	39.2222	10.9444	5.66667	0.611111	1.44444	0	k__Bacteria; p__Acidobacteria; c__Acidobacteria-6; o__CCU21; f__; g__; s__
ASV2548	34.9444	11.4444	4.94444	6.38889	0	0.0555556	k__Bacteria; p__Acidobacteria; c__Acidobacteria-6; o__iii1-15; f__RB40; g__; s__
ASV1368	10.0556	31.1111	16.6111	0	0	0	k__Bacteria; p__Acidobacteria; c__Acidobacteria-6; o__iii1-15; f__; g__; s__
ASV506	1.33333	0.444444	0	0.722222	0	55.1667	k__Bacteria; p__Proteobacteria; c__Alphaproteobacteria; o__Rhizobiales
ASV1306	1.27778	6.16667	38.2222	4.5	7.38889	0	k__Bacteria; p__Actinobacteria; c__Actinobacteria; o__Actinomycetales
ASV1110	1.22222	3.5	9.61111	26.2778	16.8333	0.111111	k__Bacteria; p__Proteobacteria; c__Alphaproteobacteria; o__Rhodospirillales; f__Rhodospirillaceae; g__; s__
ASV1313	3.05556	0.0555556	0.333333	0.0555556	0	54.0556	k__Bacteria; p__Proteobacteria; c__Betaproteobacteria; o__Burkholderiales; f__Comamonadaceae
ASV1262	1.11111	14.5	19.6111	17.4444	4.22222	0.611111	k__Bacteria; p__Acidobacteria; c__[Chloracidobacteria]; o__11-24; f__; g__; s__
ASV1356	16.2222	8.61111	6.22222	10.7222	3.83333	11.8889	k__Bacteria; p__WS3; c__PRR-12; o__Sediment-1; f__PRR-10; g__; s__
ASV1256	18.6111	11.1667	10.6667	2.72222	1.27778	13	k__Bacteria; p__Chloroflexi; c__Ellin6529; o__; f__; g__; s__
ASV1199	0.444444	6.55556	10.6111	29.2778	9	1.55556	k__Bacteria; p__Chloroflexi; c__Anaerolineae; o__A31; f__S47; g__; s__
ASV1305	0.277778	14.0556	28.5	12.3889	2	0.111111	k__Bacteria; p__Chloroflexi; c__TK10; o__AKYG885; f__; g__; s__
ASV1243	0	0.0555556	35.3889	19.2778	2.22222	0.388889	k__Bacteria; p__WS3; c__PRR-12; o__Sediment-1; f__; g__; s__
ASV1176	0.777778	9.33333	14.9444	25.1667	7.05556	0	k__Bacteria; p__Actinobacteria; c__Acidimicrobiia; o__Acidimicrobiales; f__C111; g__; s__
ASV1303	39.7778	16.9444	0.277778	0.277778	0	0	k__Bacteria; p__Planctomycetes; c__Planctomycetia; o__Pirellulales; f__Pirellulaceae; g__Pirellula; s__
ASV1158	0.111111	0.611111	27.5	23.5	5.5	0	k__Bacteria; p__Chloroflexi; c__Anaerolineae; o__SBR1031; f__oc28; g__; s__
ASV1251	0	16.6111	36.7222	3.66667	0.111111	0	k__Bacteria; p__Acidobacteria; c__iii1-8; o__DS-18; f__; g__; s__
ASV668	0.0555556	0	1.44444	4	51.4444	0.0555556	k__Bacteria; p__Actinobacteria; c__Actinobacteria; o__Actinomycetales
ASV1377	0.111111	10.9444	20.9444	18.9444	6.05556	0	k__Bacteria; p__Proteobacteria; c__Deltaproteobacteria; o__[Entotheonellales]; f__[Entotheonellaceae]; g__; s__
ASV605	13.0556	4.61111	4.22222	5.88889	28.8333	0.333333	k__Bacteria; p__Chloroflexi; c__Anaerolineae; o__SBR1031; f__A4b; g__; s__
ASV1310	2.33333	13.2222	30.8889	10.4444	0.0555556	0	k__Bacteria; p__Actinobacteria; c__Thermoleophilia; o__Solirubrobacterales; f__; g__; s__
ASV1099	9.88889	22.9444	5.05556	1.38889	16.5	1.16667	k__Bacteria
ASV1264	3.22222	15.2778	15.1667	21.7778	1.27778	0.111111	k__Bacteria
ASV1606	8.72222	8.83333	22.0556	16.3889	0.833333	0	k__Bacteria; p__Actinobacteria; c__Thermoleophilia; o__Gaiellales; f__Gaiellaceae; g__; s__
ASV1045	0.166667	5.22222	15	16.1111	20.0556	0.166667	k__Bacteria; p__Acidobacteria; c__iii1-8; o__32-20; f__; g__; s__
ASV1146	6.16667	14.6667	4.94444	22.6111	7.83333	0.5	k__Bacteria; p__Chloroflexi; c__Anaerolineae; o__S0208; f__; g__; s__
ASV390	6.66667	0.722222	0.166667	0	0	49	k__Bacteria; p__Planctomycetes; c__Planctomycetia; o__Gemmatales; f__Gemmataceae; g__Gemmata; s__
ASV1284	0.722222	0	0.388889	0	0	55.4444	k__Bacteria; p__Acidobacteria; c__Acidobacteria-6; o__iii1-15; f__; g__; s__
ASV1224	0.444444	9	13.3889	30.6667	2.61111	0.388889	k__Bacteria; p__Actinobacteria; c__MB-A2-108; o__0319-7L14; f__; g__; s__
ASV481	0	0.0555556	0.277778	6.66667	19.7778	29.7222	k__Bacteria; p__Proteobacteria; c__Betaproteobacteria; o__Rhodocyclales; f__Rhodocyclaceae; g__Dechloromonas; s__
ASV592	0.333333	0.111111	0.277778	1.38889	54.3333	0	k__Bacteria; p__Proteobacteria; c__Alphaproteobacteria; o__Rhizobiales; f__Hyphomicrobiaceae; g__Devosia; s__
ASV1277	0.888889	0.111111	0.555556	0	41.6111	13.2778	k__Bacteria; p__Planctomycetes; c__Planctomycetia; o__Pirellulales; f__Pirellulaceae; g__; s__
ASV1344	49.1111	4.55556	1	1.05556	0.666667	0	k__Bacteria; p__Verrucomicrobia; c__[Pedosphaerae]; o__[Pedosphaerales]; f__Ellin517; g__; s__
ASV1393	11.5	26.2222	18.4444	0.111111	0.0555556	0	k__Bacteria; p__Nitrospirae; c__Nitrospira; o__Nitrospirales; f__0319-6A21; g__; s__
ASV1339	30.5556	16.9444	4.61111	4.16667	0	0	k__Bacteria; p__Actinobacteria; c__Thermoleophilia; o__Gaiellales; f__Gaiellaceae; g__; s__
ASV1360	29.3889	6.38889	16.5	2.83333	0.5	0.611111	k__Bacteria; p__Verrucomicrobia; c__[Pedosphaerae]; o__[Pedosphaerales]; f__auto67_4W; g__; s__
ASV1533	8.16667	15.0556	25.1667	7.77778	0	0	k__Bacteria; p__Chloroflexi; c__Anaerolineae; o__SBR1031; f__oc28; g__; s__
ASV1386	37.2778	17.3889	1.05556	0.222222	0.111111	0	k__Bacteria; p__Actinobacteria; c__Actinobacteria; o__Micrococcales; f__; g__; s__
ASV1382	15.1667	17.3889	14.0556	3.05556	6.16667	0.166667	k__Bacteria; p__Proteobacteria; c__Deltaproteobacteria; o__Myxococcales
ASV1451	9.05556	20.3889	10.2222	1.77778	14.5556	0	k__Bacteria; p__Nitrospirae; c__Nitrospira; o__Nitrospirales; f__Nitrospiraceae; g__JG37-AG-70; s__
ASV1361	48.7778	6.33333	0.777778	0	0	0	k__Bacteria; p__Chloroflexi; c__Anaerolineae; o__H39; f__; g__; s__
ASV1351	6.66667	2.66667	12.8333	30.8889	1.83333	0.888889	k__Bacteria; p__Acidobacteria; c__Acidobacteria-6; o__iii1-15; f__; g__; s__
ASV1342	14.3333	9.5	9.16667	21.5	1.22222	0	k__Bacteria; p__Chloroflexi; c__Anaerolineae
ASV1474	30.5	11.3333	7.5	6.16667	0	0.222222	k__Bacteria; p__Proteobacteria; c__Alphaproteobacteria; o__Rhizobiales; f__Hyphomicrobiaceae; g__Hyphomicrobium; s__
ASV1650	41.1667	10.2222	0.944444	0.333333	3.05556	0	k__Bacteria; p__Acidobacteria; c__[Chloracidobacteria]; o__RB41; f__Ellin6075; g__; s__
ASV1363	0.777778	0	0.111111	0.777778	54.0556	0	k__Bacteria; p__Acidobacteria; c__Acidobacteria-6; o__iii1-15; f__; g__; s__
ASV1228	0.166667	1.11111	4.27778	8.5	39.3333	2.27778	k__Bacteria; p__Acidobacteria; c__Acidobacteria-6; o__iii1-15
ASV843	22.8333	16	3.88889	0.722222	10.8333	1.38889	k__Bacteria; p__Firmicutes; c__Bacilli; o__Bacillales; f__Bacillaceae; g__Bacillus; s__flexus
ASV1034	0	0.277778	0.666667	11.4444	38.3333	4.88889	k__Bacteria; p__Proteobacteria; c__Deltaproteobacteria; o__NB1-j; f__; g__; s__
ASV2235	31.1111	14.7778	6.61111	2.94444	0.0555556	0	k__Bacteria; p__Acidobacteria; c__Acidobacteria-6; o__iii1-15; f__; g__; s__
ASV1370	25.2778	12.3889	8.5	7.27778	1.83333	0.0555556	k__Bacteria; p__Proteobacteria; c__Betaproteobacteria; o__MND1; f__; g__; s__
ASV1088	0.0555556	0.0555556	6.05556	31.3333	17.7778	0.0555556	k__Bacteria; p__Actinobacteria; c__MB-A2-108; o__0319-7L14; f__; g__; s__
ASV1334	1.27778	0.111111	0.722222	53.1667	0.0555556	0	k__Bacteria; p__Acidobacteria; c__Acidobacteria-6; o__iii1-15; f__mb2424; g__; s__
ASV852	0.555556	5.44444	12.2778	8.22222	20.6667	8.05556	k__Bacteria; p__Actinobacteria; c__Actinobacteria; o__Actinomycetales; f__Nocardioidaceae; g__; s__
ASV1294	0.722222	12.4444	11.7778	16.2778	13.7222	0.222222	k__Bacteria; p__Proteobacteria; c__Alphaproteobacteria; o__Rhodospirillales; f__Rhodospirillaceae; g__; s__
ASV882	7.88889	26.8333	10.7222	9.66667	0	0	k__Bacteria; p__Acidobacteria; c__PAUC37f; o__; f__; g__; s__
ASV1299	0.444444	0.611111	4.5	12.6667	14.6111	22.2778	k__Bacteria; p__Acidobacteria; c__Acidobacteria-6; o__CCU21; f__; g__; s__
ASV1544	2.55556	7.22222	20	15.1111	7.38889	2.77778	k__Bacteria; p__Nitrospirae; c__Nitrospira; o__Nitrospirales; f__0319-6A21; g__; s__
ASV1057	45.1111	1.33333	1.55556	5.55556	0.555556	0.888889	k__Bacteria; p__Proteobacteria; c__Alphaproteobacteria; o__Rhizobiales; f__Bradyrhizobiaceae; g__Balneimonas; s__
ASV1388	3.27778	7.66667	22.1111	21.2222	0.722222	0	k__Bacteria; p__Acidobacteria; c__Acidobacteria-6; o__iii1-15; f__; g__; s__
ASV1350	24.8333	6.66667	8.22222	13.5	0.444444	1.16667	k__Bacteria; p__Acidobacteria; c__Acidobacteria-6; o__iii1-15; f__; g__; s__
ASV1187	0.611111	5	8.77778	16.0556	21.3889	2.94444	k__Bacteria; p__Actinobacteria; c__MB-A2-108; o__0319-7L14; f__; g__; s__
ASV1491	37.1111	16.3333	1.11111	0	0.111111	0	k__Archaea; p__Crenarchaeota; c__Thaumarchaeota; o__Nitrososphaerales; f__Nitrososphaeraceae; g__Candidatus Nitrososphaera; s__SCA1170
ASV1754	41.7222	12.3889	0.444444	0.0555556	0.0555556	0	k__Bacteria; p__Acidobacteria; c__[Chloracidobacteria]; o__RB41; f__; g__; s__
ASV1456	45.1111	8.05556	0.833333	0.555556	0.0555556	0	k__Bacteria; p__Chloroflexi; c__Thermomicrobia; o__AKYG1722; f__; g__; s__
ASV629	10.4444	2.16667	2.05556	12.4444	27.4444	0	k__Bacteria; p__Proteobacteria; c__Alphaproteobacteria; o__Rhizobiales; f__Rhizobiaceae
ASV1529	6.72222	24.3333	16.5	7	0	0	k__Bacteria; p__Acidobacteria; c__Acidobacteria-6; o__iii1-15; f__mb2424; g__; s__
ASV1401	3	5.38889	20	26.1111	0	0	k__Bacteria; p__Actinobacteria; c__Actinobacteria; o__Actinomycetales; f__Micromonosporaceae
ASV909	0	0	0.277778	24.7222	29.5	0	k__Bacteria; p__Chloroflexi; c__Anaerolineae; o__SBR1031; f__oc28; g__; s__
ASV1430	3.72222	1.88889	1.61111	46.2222	0.666667	0.388889	k__Bacteria; p__Acidobacteria; c__Acidobacteria-6; o__iii1-15; f__RB40; g__; s__
ASV955	0	0	0.444444	5.61111	40.0556	8.22222	k__Bacteria; p__Chloroflexi; c__Anaerolineae; o__SBR1031; f__oc28; g__; s__
ASV1282	0	0	0	0.444444	10.9444	42.9444	k__Bacteria; p__Proteobacteria; c__Gammaproteobacteria; o__Methylococcales
ASV1439	0.166667	12.5	27.5556	14.0556	0	0	k__Bacteria; p__Chloroflexi; c__S085; o__; f__; g__; s__
ASV1027	12.2222	0.777778	2.66667	6.44444	24.8889	7.27778	k__Bacteria; p__Actinobacteria; c__Actinobacteria; o__Actinomycetales; f__Nocardioidaceae; g__Nocardioides; s__
ASV1458	25.3889	14.1111	8.05556	5.66667	0.888889	0.166667	k__Bacteria; p__Planctomycetes; c__Planctomycetia; o__Pirellulales; f__Pirellulaceae; g__; s__
ASV1583	44.7222	8.77778	0.555556	0.111111	0	0	k__Bacteria; p__Actinobacteria; c__Actinobacteria; o__Actinomycetales; f__Micromonosporaceae; g__; s__
ASV1072	0.388889	1.44444	9.5	29	13.3333	0.333333	k__Bacteria; p__Gemmatimonadetes; c__Gemm-1; o__; f__; g__; s__
ASV1352	22	15.5	7	8.83333	0	0.611111	k__Bacteria; p__Actinobacteria; c__Acidimicrobiia; o__Acidimicrobiales; f__C111; g__; s__
ASV1707	10.6111	6.44444	20.4444	14.1111	1.05556	1.22222	k__Bacteria; p__Chloroflexi; c__TK10; o__AKYG885; f__Dolo_23; g__; s__
ASV1198	0.388889	2.44444	14.3889	18.4444	18.2222	0	k__Bacteria; p__Proteobacteria; c__Deltaproteobacteria; o__Myxococcales
ASV1404	31.5556	8.44444	6.88889	5.05556	1.61111	0.222222	k__Bacteria; p__Verrucomicrobia; c__Verrucomicrobiae; o__Verrucomicrobiales; f__Verrucomicrobiaceae; g__; s__
ASV1422	0.555556	1.55556	1.38889	0.111111	0	50.1111	k__Bacteria; p__Acidobacteria; c__Acidobacteria-6; o__iii1-15; f__; g__; s__
ASV1333	7.27778	10.5556	20.7778	14.5556	0.444444	0	k__Bacteria; p__Actinobacteria; c__Actinobacteria; o__Actinomycetales; f__Nocardioidaceae; g__Kribbella; s__
ASV1423	11.8889	12.3333	12.5	12.1111	4.77778	0	k__Bacteria; p__Proteobacteria; c__Alphaproteobacteria; o__Rhizobiales; f__Rhodobiaceae; g__Afifella; s__
ASV1246	0.277778	5.22222	11.1111	32	4.66667	0.277778	k__Bacteria; p__Acidobacteria; c__Acidobacteria-6; o__iii1-15; f__mb2424; g__; s__
ASV1317	0.277778	0.333333	0.722222	0	52.1667	0.0555556	k__Bacteria; p__Firmicutes; c__Bacilli; o__Bacillales; f__Paenibacillaceae; g__Cohnella; s__
ASV1355	2	0.888889	6.61111	44.0556	0	0	k__Bacteria; p__Chloroflexi; c__Anaerolineae; o__SBR1031; f__A4b; g__; s__
ASV1065	1.05556	4.33333	1.66667	2.94444	36.4444	7	k__Bacteria; p__Acidobacteria; c__Acidobacteria-6; o__BPC015; f__; g__; s__
ASV1520	29.1667	12.3333	2.38889	1.11111	8.38889	0	k__Bacteria; p__Proteobacteria; c__Gammaproteobacteria; o__Xanthomonadales; f__Sinobacteraceae; g__Steroidobacter; s__
ASV1941	4.11111	17.5556	24.8889	6.16667	0.611111	0	k__Bacteria; p__Actinobacteria; c__Thermoleophilia; o__Solirubrobacterales; f__; g__; s__
ASV1385	34.9444	17.4444	0.833333	0.111111	0	0	k__Bacteria; p__Chloroflexi; c__Anaerolineae; o__WCHB1-50; f__; g__; s__
ASV614	7	4.61111	0.444444	25.6667	15.2778	0.277778	k__Bacteria; p__Planctomycetes; c__Planctomycetia; o__Pirellulales; f__Pirellulaceae; g__Pirellula; s__
ASV1673	25.7222	17.5	9.61111	0.444444	0	0	k__Bacteria; p__Acidobacteria; c__Acidobacteria-6; o__iii1-15; f__; g__; s__
ASV840	0	0.111111	5.72222	19.4444	24.8333	3.11111	k__Bacteria; p__Nitrospirae; c__Nitrospira; o__Nitrospirales; f__0319-6A21; g__; s__
ASV1322	0.222222	3.27778	30.0556	18.8889	0.777778	0	k__Bacteria; p__Acidobacteria; c__S035; o__; f__; g__; s__
ASV1347	37.7222	13.8889	0.833333	0.555556	0.111111	0	k__Bacteria; p__Chloroflexi; c__Ellin6529; o__; f__; g__; s__
ASV1394	4.83333	29.5556	11.5556	7	0	0.0555556	k__Bacteria; p__Acidobacteria; c__BPC102; o__MVS-40; f__; g__; s__
ASV1379	0.0555556	5.72222	27.6667	19.4444	0.111111	0	k__Bacteria; p__Verrucomicrobia; c__[Pedosphaerae]; o__[Pedosphaerales]
ASV428	18.5556	10.4444	8.38889	3.72222	2.22222	9.61111	k__Bacteria; p__Proteobacteria; c__Betaproteobacteria; o__Burkholderiales; f__Comamonadaceae; g__Variovorax; s__paradoxus
ASV1644	28.1667	10.6667	5.5	8.44444	0	0	k__Bacteria; p__Planctomycetes; c__Planctomycetia; o__Pirellulales; f__Pirellulaceae
ASV1420	5.5	20.7222	17.2778	9.27778	0	0	k__Bacteria; p__Planctomycetes; c__Planctomycetia; o__Pirellulales; f__Pirellulaceae
ASV1441	47.8333	4.44444	0.444444	0	0	0	k__Bacteria; p__Chloroflexi; c__Anaerolineae; o__SBR1031; f__oc28; g__; s__
ASV1129	6.72222	7.05556	7.11111	11.5	20.2222	0	k__Bacteria; p__Acidobacteria; c__Acidobacteria-6; o__iii1-15; f__mb2424; g__; s__
ASV1338	14.5556	17.7222	6.22222	13.7778	0.277778	0	k__Bacteria; p__Actinobacteria; c__Acidimicrobiia; o__Acidimicrobiales; f__AKIW874; g__; s__
ASV1421	5.77778	18.5	24.3333	3.94444	0	0	k__Bacteria; p__Proteobacteria; c__Deltaproteobacteria; o__Syntrophobacterales; f__Syntrophobacteraceae; g__; s__
ASV1696	1.61111	15.6111	16.6111	5.5	13.0556	0	k__Bacteria; p__Chloroflexi; c__Anaerolineae; o__SBR1031; f__oc28; g__; s__
ASV1498	23.6111	14	8.16667	6.38889	0.0555556	0.0555556	k__Bacteria; p__Proteobacteria; c__Alphaproteobacteria; o__Rhizobiales; f__Hyphomicrobiaceae; g__Pedomicrobium; s__
ASV1207	18	10.8889	9.55556	12.1667	0.833333	0.777778	k__Bacteria; p__Proteobacteria; c__Gammaproteobacteria; o__Xanthomonadales; f__Sinobacteraceae; g__Steroidobacter; s__
ASV1235	0.222222	1.94444	11.2222	34.5556	4.27778	0	k__Bacteria; p__WS3; c__PRR-12; o__LD1-PA13; f__; g__; s__
ASV1504	24.6111	5.33333	5.94444	9	7.22222	0.111111	k__Bacteria; p__Acidobacteria; c__[Chloracidobacteria]; o__RB41; f__Ellin6075; g__; s__
ASV1418	0.277778	3.77778	14.7778	14.4444	18.7778	0.111111	k__Bacteria; p__Acidobacteria; c__[Chloracidobacteria]; o__11-24; f__; g__; s__
ASV1398	3.05556	21.1111	24	4	0	0	k__Bacteria; p__Actinobacteria; c__Thermoleophilia; o__Gaiellales; f__Gaiellaceae; g__; s__
ASV1055	0.222222	0.277778	0.166667	0	51.5	0	k__Bacteria; p__Firmicutes; c__Bacilli; o__Bacillales; f__Paenibacillaceae; g__Paenibacillus
ASV1506	27.7778	12.2778	4.27778	5.88889	1.83333	0.0555556	k__Bacteria; p__Actinobacteria; c__Thermoleophilia; o__Gaiellales; f__Gaiellaceae; g__; s__
ASV1201	10.1111	11.6111	5.27778	21.7778	3.22222	0	k__Bacteria; p__Actinobacteria; c__Acidimicrobiia; o__Acidimicrobiales; f__; g__; s__
ASV1483	12.1111	33.4444	6.22222	0.222222	0	0	k__Bacteria; p__Verrucomicrobia; c__[Spartobacteria]; o__[Chthoniobacterales]; f__[Chthoniobacteraceae]; g__Candidatus Xiphinematobacter; s__
ASV1471	12.2778	27.8333	11.5	0.333333	0	0	k__Bacteria; p__Chloroflexi; c__S085; o__; f__; g__; s__
ASV1429	39.7778	4.77778	3.83333	0	3.55556	0	k__Bacteria; p__Acidobacteria; c__Acidobacteria-6; o__iii1-15; f__; g__; s__
ASV1425	0.111111	11.5556	40.2222	0	0	0	k__Bacteria; p__Chloroflexi; c__Chloroflexi; o__[Roseiflexales]; f__[Kouleothrixaceae]; g__; s__
ASV1378	0	3.33333	10.4444	31.3889	6.66667	0	k__Bacteria; p__Chloroflexi; c__Anaerolineae; o__H39; f__; g__; s__
ASV1186	0	6.5	30.8889	11.7778	2.66667	0	k__Bacteria; p__Acidobacteria; c__[Chloracidobacteria]; o__RB41; f__; g__; s__
ASV1447	0	2.38889	37.8333	11.2222	0.333333	0	k__Bacteria; p__Actinobacteria; c__Thermoleophilia; o__Gaiellales; f__Gaiellaceae; g__; s__
ASV1358	0	0	0	0	0	51.7778	k__Bacteria; p__Proteobacteria; c__Alphaproteobacteria; o__Rhizobiales
ASV1432	0	4.61111	4.94444	27.7778	14.2222	0.111111	k__Bacteria; p__Nitrospirae; c__Nitrospira; o__Nitrospirales; f__0319-6A21; g__; s__
ASV1528	18.7778	6.83333	8.61111	17.4444	0	0	k__Bacteria; p__Verrucomicrobia; c__[Pedosphaerae]; o__[Pedosphaerales]; f__auto67_4W; g__; s__
ASV1397	0.111111	0	0.0555556	0	0	51.4444	k__Bacteria; p__Acidobacteria; c__Solibacteres; o__Solibacterales; f__; g__; s__
ASV1254	0.444444	5.05556	16.7222	17.8889	11.4444	0	k__Bacteria; p__Actinobacteria; c__Thermoleophilia; o__Solirubrobacterales; f__; g__; s__
ASV1540	31.1667	2.77778	1.05556	1.83333	0.333333	14.3333	k__Bacteria; p__Verrucomicrobia; c__[Spartobacteria]; o__[Chthoniobacterales]; f__[Chthoniobacteraceae]; g__; s__
ASV535	10.3889	7.44444	2.88889	1.05556	17.2778	12.4444	k__Bacteria; p__Actinobacteria; c__Actinobacteria; o__Actinomycetales; f__Nocardioidaceae
ASV1336	26.1667	17.5556	1.27778	2.5	3.88889	0.0555556	k__Bacteria; p__Acidobacteria; c__Acidobacteria-6; o__iii1-15; f__; g__; s__
ASV1729	2.27778	13.7778	14.1667	16.6111	4.38889	0.111111	k__Bacteria; p__Proteobacteria; c__Deltaproteobacteria; o__Syntrophobacterales; f__Syntrophobacteraceae; g__; s__
ASV1273	0.333333	5	5.66667	29.1667	10.7778	0.222222	k__Bacteria; p__Planctomycetes; c__Phycisphaerae; o__WD2101; f__; g__; s__
ASV1662	32.7778	17.9444	0.277778	0.0555556	0	0	k__Bacteria; p__Acidobacteria; c__Acidobacteria-6; o__iii1-15; f__RB40; g__; s__
ASV1495	19.8333	12.4444	11.5556	5.83333	0.777778	0.5	k__Bacteria; p__Actinobacteria; c__Actinobacteria; o__Actinomycetales; f__Nocardioidaceae; g__; s__
ASV1433	1.33333	0.166667	0.0555556	0.722222	0.0555556	48.6111	k__Bacteria; p__Proteobacteria; c__Alphaproteobacteria; o__Rhizobiales; f__Hyphomicrobiaceae; g__Rhodoplanes; s__
ASV749	31.9444	8.83333	1.72222	8.33333	0	0	k__Bacteria; p__Planctomycetes; c__Planctomycetia; o__Gemmatales; f__Gemmataceae; g__; s__
ASV1213	0.111111	0.555556	2.94444	11.8333	32.0556	3.33333	k__Bacteria; p__WS3; c__PRR-12; o__Sediment-1; f__PRR-10; g__; s__
ASV1500	26.8889	9.61111	12.9444	1.22222	0.111111	0	k__Bacteria; p__Planctomycetes; c__Phycisphaerae; o__WD2101; f__; g__; s__
ASV1503	33.7778	15.7778	1	0.222222	0	0	k__Bacteria; p__Chloroflexi; c__Thermomicrobia; o__JG30-KF-CM45; f__; g__; s__
ASV1574	4.83333	14	26.7778	5.16667	0	0	k__Bacteria; p__Chloroflexi; c__Anaerolineae; o__SBR1031; f__A4b; g__; s__
ASV1515	37.7778	11.3889	1.05556	0.5	0	0	k__Archaea; p__Crenarchaeota; c__Thaumarchaeota; o__Nitrososphaerales; f__Nitrososphaeraceae; g__Candidatus Nitrososphaera; s__gargensis
ASV1516	3.72222	20.3333	17.4444	9.11111	0	0	k__Bacteria; p__Actinobacteria; c__Thermoleophilia; o__Gaiellales; f__Gaiellaceae; g__; s__
ASV3180	1.5	21.5	16.6111	8.94444	1.72222	0.277778	k__Bacteria; p__Nitrospirae; c__Nitrospira; o__Nitrospirales; f__0319-6A21; g__; s__
ASV1366	0.277778	0.388889	4.16667	43.5556	2	0	k__Bacteria; p__Planctomycetes; c__Phycisphaerae; o__WD2101; f__; g__; s__
ASV1436	2	4.22222	4.27778	31.6667	8.16667	0.0555556	k__Bacteria; p__Chloroflexi; c__Anaerolineae; o__SBR1031; f__oc28; g__; s__
ASV1477	3.44444	11.6667	32.0556	3.22222	0	0	k__Bacteria; p__Chloroflexi; c__TK10; o__B07_WMSP1
ASV1476	0.277778	1	1.66667	2.05556	45.3889	0	k__Bacteria; p__Planctomycetes; c__Planctomycetia; o__Gemmatales; f__Gemmataceae; g__; s__
ASV1631	13.1111	17	8.33333	8.33333	3.55556	0	k__Bacteria; p__Chloroflexi; c__Anaerolineae; o__H39; f__; g__; s__
ASV1428	5.33333	11.4444	20.3333	13.1667	0	0	k__Bacteria; p__Chloroflexi
ASV1783	14.7222	16.3333	9.05556	9.16667	0.333333	0.666667	k__Bacteria; p__Acidobacteria; c__Acidobacteria-5; o__; f__; g__; s__
ASV1550	0.166667	3.88889	14.8889	27.6667	3.61111	0	k__Bacteria; p__Planctomycetes; c__Planctomycetia; o__Gemmatales; f__Gemmataceae
ASV1466	23.2778	26.8333	0.111111	0	0	0	k__Bacteria; p__Acidobacteria; c__[Chloracidobacteria]; o__RB41; f__; g__; s__
ASV1496	15.9444	19.1667	7.27778	2.55556	4.94444	0.277778	k__Bacteria; p__Verrucomicrobia; c__[Pedosphaerae]; o__[Pedosphaerales]; f__OPB35; g__; s__
ASV1444	31.1111	3.83333	1.5	2.44444	10.7778	0.444444	k__Bacteria; p__Actinobacteria; c__Actinobacteria; o__Actinomycetales; f__Intrasporangiaceae
ASV1514	33.1667	16.3889	0.5	0	0	0	k__Bacteria; p__Planctomycetes; c__Planctomycetia; o__Gemmatales; f__Gemmataceae; g__; s__
ASV1135	0	0	0	5.61111	41.5556	2.88889	k__Bacteria; p__Acidobacteria; c__S035; o__; f__; g__; s__
ASV1412	3.55556	6.72222	10.6111	26.2778	2.83333	0	k__Bacteria; p__Planctomycetes; c__Planctomycetia; o__Pirellulales; f__Pirellulaceae; g__; s__
ASV1250	0	0	3.05556	19.4444	26.2778	1.22222	k__Bacteria; p__Verrucomicrobia; c__[Pedosphaerae]; o__[Pedosphaerales]; f__OPB35; g__; s__
ASV1448	0	0.333333	9.72222	39.9444	0	0	k__Bacteria; p__Proteobacteria; c__Betaproteobacteria
ASV1625	41.3333	6.5	0.444444	1.61111	0.0555556	0	k__Bacteria; p__Planctomycetes; c__Planctomycetia; o__Pirellulales; f__Pirellulaceae; g__Pirellula; s__
ASV1587	2.5	10.2222	22.3889	14.2222	0.5	0.111111	k__Bacteria; p__Acidobacteria; c__Acidobacteria-6; o__iii1-15; f__; g__; s__
ASV1349	2.44444	10.2222	8.22222	13.8889	11.9444	3.22222	k__Bacteria; p__Armatimonadetes; c__0319-6E2; o__; f__; g__; s__
ASV1328	2	1.5	10.9444	10.7222	16.3333	8.33333	k__Bacteria; p__Proteobacteria; c__Deltaproteobacteria; o__Myxococcales
ASV936	4.33333	18.3889	11.9444	10.2778	3.77778	1.11111	k__Bacteria; p__Acidobacteria; c__iii1-8; o__32-20; f__; g__; s__
ASV1558	22.5556	23.6111	2.55556	0.777778	0.222222	0	k__Bacteria; p__Chloroflexi; c__Anaerolineae; o__GCA004; f__; g__; s__
ASV1536	10.6111	18.7222	17.0556	3.33333	0	0	k__Bacteria; p__Planctomycetes; c__Phycisphaerae; o__WD2101; f__; g__; s__
ASV1490	0.0555556	10.4444	13.6667	25.5556	0	0	k__Bacteria; p__Acidobacteria; c__Acidobacteria-6; o__iii1-15; f__; g__; s__
ASV746	2.16667	1.22222	4.66667	15.3889	26.1667	0.0555556	k__Bacteria; p__Actinobacteria; c__Actinobacteria; o__Actinomycetales; f__Nocardioidaceae; g__Nocardioides; s__
ASV1459	17.3889	10.8333	14.7222	6.72222	0	0	k__Bacteria; p__Planctomycetes; c__Planctomycetia; o__Pirellulales; f__Pirellulaceae
ASV1569	33.3889	14.8333	1.44444	0	0	0	k__Bacteria; p__Verrucomicrobia; c__[Pedosphaerae]; o__[Pedosphaerales]; f__OPB35; g__; s__
ASV1248	0.666667	1.11111	3.38889	9.05556	8.11111	27.2778	k__Bacteria; p__Actinobacteria; c__MB-A2-108; o__0319-7L14; f__; g__; s__
ASV1642	5.11111	24.3889	17.2778	2.66667	0.166667	0	k__Bacteria; p__Acidobacteria; c__iii1-8; o__32-20; f__; g__; s__
ASV1357	0.0555556	0.0555556	12.8889	27.1667	8.33333	1.05556	k__Bacteria; p__Chloroflexi; c__Anaerolineae; o__SBR1031; f__oc28; g__; s__
ASV1882	40.1111	5.72222	3.55556	0	0	0.166667	k__Bacteria; p__Acidobacteria; c__Acidobacteria-6; o__iii1-15; f__; g__; s__
ASV1785	2.55556	6.16667	12.7778	24.1667	3.66667	0.222222	k__Bacteria; p__Actinobacteria; c__Thermoleophilia; o__Solirubrobacterales; f__; g__; s__
ASV1309	5.77778	2.66667	3	14.9444	23.1667	0	k__Bacteria; p__Planctomycetes; c__Planctomycetia; o__Pirellulales; f__Pirellulaceae; g__; s__
ASV1169	0.166667	0.166667	0	0.666667	25.3889	23.1111	k__Bacteria; p__Armatimonadetes; c__0319-6E2; o__; f__; g__; s__
ASV1239	2.83333	13.4444	11.2778	10.2222	10.7778	0.888889	k__Bacteria; p__Nitrospirae; c__Nitrospira; o__Nitrospirales; f__0319-6A21; g__; s__
ASV1409	10.6667	8.94444	7.55556	14.0556	8.22222	0	k__Bacteria; p__Proteobacteria; c__Betaproteobacteria; o__MND1; f__; g__; s__
ASV1138	1.44444	0.166667	10.5556	12.9444	22.6111	1.72222	k__Bacteria; p__Nitrospirae; c__Nitrospira; o__Nitrospirales; f__Nitrospiraceae; g__Nitrospira; s__
ASV1025	0	0	0	7	19.7222	22.7222	k__Bacteria; p__Nitrospirae; c__Nitrospira; o__Nitrospirales; f__; g__; s__
ASV1156	0.111111	0.388889	0	8.33333	39.7222	0.888889	k__Bacteria; p__Proteobacteria; c__Gammaproteobacteria; o__Xanthomonadales; f__Sinobacteraceae; g__; s__
ASV1710	0.944444	13.6111	30.6667	4.05556	0.111111	0	k__Bacteria; p__Actinobacteria; c__Thermoleophilia; o__Gaiellales; f__Gaiellaceae; g__; s__
ASV1480	19.3333	15.2222	8.38889	5.88889	0.555556	0	k__Bacteria; p__Planctomycetes; c__Planctomycetia; o__Pirellulales; f__Pirellulaceae; g__Pirellula; s__
ASV1647	3.16667	2	0.555556	1	42.6111	0	k__Bacteria; p__Planctomycetes; c__Planctomycetia; o__Planctomycetales; f__Planctomycetaceae; g__Planctomyces; s__
ASV1414	6.66667	15.5556	13.5	6.33333	6.66667	0.555556	k__Bacteria; p__Chloroflexi; c__Anaerolineae; o__SBR1031; f__A4b; g__; s__
ASV1538	29.3889	13.6667	4	2.05556	0.111111	0	k__Bacteria; p__Acidobacteria; c__[Chloracidobacteria]; o__RB41; f__; g__; s__
ASV1619	41.2222	7.66667	0.222222	0.111111	0	0	k__Bacteria; p__Acidobacteria; c__Acidobacteria-6; o__iii1-15; f__; g__; s__
ASV1396	17.6111	10.6111	19.3889	1.22222	0.333333	0	k__Bacteria; p__Planctomycetes; c__Planctomycetia; o__Gemmatales; f__Isosphaeraceae
ASV1460	11.3333	11.2222	11.3333	10.8333	3.33333	1.05556	k__Bacteria; p__Actinobacteria; c__Actinobacteria; o__Actinomycetales; f__Nocardioidaceae; g__Aeromicrobium; s__
ASV1539	0.388889	11.8333	18.8333	18	0.0555556	0	k__Bacteria; p__Planctomycetes; c__Planctomycetia; o__Pirellulales; f__Pirellulaceae; g__Pirellula; s__
ASV1484	0	10.3889	35	3	0.611111	0	k__Bacteria; p__Acidobacteria; c__iii1-8; o__DS-18; f__; g__; s__
ASV1392	3.33333	9.72222	4.5	18.2778	8.55556	4.61111	k__Bacteria; p__Actinobacteria; c__Thermoleophilia; o__Gaiellales; f__Gaiellaceae; g__; s__
ASV1486	9.27778	25.9444	6.72222	0	6.94444	0	k__Bacteria; p__Planctomycetes; c__Planctomycetia; o__B97; f__; g__; s__
ASV874	0.444444	0.944444	9.61111	17.1667	18.3889	2.27778	k__Bacteria; p__Acidobacteria; c__Acidobacteria-6; o__iii1-15; f__; g__; s__
ASV1012	22	9.72222	7.27778	1.11111	0.222222	8.38889	k__Bacteria; p__Proteobacteria; c__Betaproteobacteria; o__Burkholderiales; f__Comamonadaceae; g__Hylemonella; s__
ASV1525	2.55556	5.27778	32.7222	8.16667	0	0	k__Bacteria; p__WS3; c__PRR-12; o__Sediment-1; f__; g__; s__
ASV1449	0.166667	10.8889	23.2778	10.9444	3.38889	0	k__Bacteria; p__Planctomycetes; c__Planctomycetia; o__Gemmatales; f__Gemmataceae; g__Gemmata; s__
ASV1402	0.0555556	0.555556	6.55556	5.77778	35.6111	0.0555556	k__Bacteria; p__Gemmatimonadetes; c__Gemm-1; o__; f__; g__; s__
ASV1577	0.333333	0	0	0	0	48.2778	k__Bacteria; p__Bacteroidetes; c__Flavobacteriia; o__Flavobacteriales; f__Flavobacteriaceae; g__Flavobacterium; s__
ASV1517	0.222222	3.22222	25.5556	19.4444	0.166667	0	k__Bacteria; p__Actinobacteria; c__Thermoleophilia; o__Gaiellales; f__Gaiellaceae; g__; s__
ASV1487	23.5556	7.77778	6.61111	6.83333	3.33333	0.444444	k__Bacteria; p__Proteobacteria; c__Alphaproteobacteria; o__Rhizobiales; f__Hyphomicrobiaceae; g__Pedomicrobium; s__
ASV1664	34.5	11.4444	1.77778	0.111111	0.666667	0	k__Bacteria; p__Actinobacteria; c__Acidimicrobiia; o__Acidimicrobiales
ASV1165	5	0.722222	7.38889	19.5556	14.1667	1.66667	k__Bacteria; p__Bacteroidetes; c__[Saprospirae]; o__[Saprospirales]; f__Chitinophagaceae; g__Lacibacter; s__cauensis
ASV869	0	0	0.777778	9.55556	34.2222	3.94444	k__Bacteria; p__Chloroflexi; c__Anaerolineae
ASV1564	6.11111	25.1111	16.3333	0.833333	0	0	k__Bacteria; p__Planctomycetes; c__Phycisphaerae; o__WD2101; f__; g__; s__
ASV1555	45.9444	2.44444	0	0	0	0	k__Bacteria; p__WS3; c__PRR-12; o__Sediment-1; f__; g__; s__
ASV1042	0	0	0.111111	5.61111	40.7778	1.83333	k__Bacteria; p__Chloroflexi; c__Anaerolineae; o__SBR1031; f__A4b; g__; s__
ASV1680	35.1667	13.1111	0.0555556	0	0	0	k__Bacteria; p__Planctomycetes; c__Planctomycetia; o__Pirellulales; f__Pirellulaceae; g__; s__
ASV877	15.1667	2.22222	1.77778	7	20.5556	1.55556	k__Bacteria; p__Proteobacteria; c__Alphaproteobacteria; o__Rhizobiales; f__Rhizobiaceae
ASV1643	22.2778	22.2222	3.72222	0	0.0555556	0	k__Bacteria; p__Acidobacteria; c__Acidobacteria-6; o__iii1-15; f__; g__; s__
ASV3000	20.9444	13.3889	8.94444	3.88889	1.11111	0	k__Bacteria; p__Acidobacteria; c__Acidobacteria-6; o__iii1-15; f__; g__; s__
ASV1612	24.8333	21.5	1.94444	0	0	0	k__Bacteria; p__Actinobacteria; c__Actinobacteria; o__Actinomycetales
ASV1761	25.1667	20.8889	1.77778	0.333333	0.0555556	0	k__Bacteria; p__Actinobacteria; c__Thermoleophilia; o__Solirubrobacterales; f__; g__; s__
ASV657	0	0	0.0555556	0.277778	31.5556	16.2222	k__Archaea; p__Crenarchaeota; c__Thaumarchaeota; o__Cenarchaeales; f__Cenarchaeaceae; g__; s__
ASV1602	19.3889	12.4444	1.83333	7.11111	3.77778	3.5	k__Bacteria; p__Actinobacteria; c__Thermoleophilia; o__Gaiellales; f__; g__; s__
ASV1580	32.2778	15.3889	0.111111	0.277778	0	0	k__Archaea; p__Crenarchaeota; c__Thaumarchaeota; o__Nitrososphaerales; f__Nitrososphaeraceae; g__Candidatus Nitrososphaera; s__
ASV1512	4.88889	31.9444	10.2778	0.888889	0	0	k__Bacteria; p__Actinobacteria; c__Actinobacteria; o__Actinomycetales; f__Micromonosporaceae
ASV1143	0.666667	0.833333	8.05556	10	16.7778	11.6111	k__Bacteria; p__Proteobacteria; c__Deltaproteobacteria; o__NB1-j; f__MND4; g__; s__
ASV984	0.111111	1.61111	6.83333	26.3889	11.2778	1.72222	k__Bacteria; p__Proteobacteria; c__Betaproteobacteria
ASV1330	0	0.444444	10	19.5556	17.2222	0.722222	k__Bacteria; p__Chloroflexi; c__Anaerolineae; o__GCA004; f__; g__; s__
ASV985	0	0	5	21.8889	14.8333	6.22222	k__Bacteria; p__GAL15; c__; o__; f__; g__; s__
ASV1553	12.2778	8.94444	2.66667	23.9444	0.111111	0	k__Bacteria; p__Chloroflexi; c__Anaerolineae; o__CFB-26; f__; g__; s__
ASV1560	26.8333	3.38889	8.44444	9.27778	0	0	k__Bacteria; p__Bacteroidetes; c__Sphingobacteriia; o__Sphingobacteriales; f__Sphingobacteriaceae; g__Pedobacter; s__
ASV698	0.222222	0	0	0	0	47.7222	k__Bacteria; p__Proteobacteria; c__Betaproteobacteria; o__Burkholderiales; f__Alcaligenaceae
ASV1579	10.0556	18.8889	11.8333	7.05556	0	0	k__Bacteria; p__Actinobacteria; c__Acidimicrobiia; o__Acidimicrobiales; f__EB1017; g__; s__
ASV1670	0.555556	11.5556	25.8333	9.88889	0	0	k__Bacteria; p__Acidobacteria; c__Acidobacteria-6; o__iii1-15; f__RB40; g__; s__
ASV1481	0	0	0	0	47.7778	0	k__Bacteria; p__Proteobacteria; c__Betaproteobacteria; o__Burkholderiales; f__Oxalobacteraceae
ASV661	0	0	0.222222	0.333333	36.0556	11	k__Bacteria; p__Actinobacteria; c__Actinobacteria; o__Actinomycetales; f__Corynebacteriaceae; g__Corynebacterium; s__
ASV1605	13.7778	20.9444	12.6667	0.222222	0	0	k__Bacteria; p__Gemmatimonadetes; c__Gemmatimonadetes; o__N1423WL; f__; g__; s__
ASV1395	0	1.5	19.1111	19.8889	6.72222	0.333333	k__Bacteria; p__Actinobacteria; c__Rubrobacteria; o__Rubrobacterales; f__Rubrobacteraceae; g__; s__
ASV1455	16.7222	26.1111	2.05556	2.55556	0	0	k__Archaea; p__Crenarchaeota; c__Thaumarchaeota; o__Nitrososphaerales; f__Nitrososphaeraceae; g__Candidatus Nitrososphaera; s__
ASV1069	0	0	0	3.44444	23.6667	20.2778	k__Bacteria; p__Proteobacteria; c__Gammaproteobacteria; o__Pseudomonadales; f__Moraxellaceae; g__Perlucidibaca; s__
ASV1375	2.66667	6.5	8.5	16.7778	12.5	0.444444	k__Bacteria; p__Acidobacteria; c__Acidobacteria-6; o__CCU21; f__; g__; s__
ASV1391	0	0	1.5	6.27778	39.5556	0	k__Bacteria; p__Chloroflexi; c__Anaerolineae
ASV1628	22.1111	18	6.83333	0.388889	0	0	k__Bacteria; p__Acidobacteria; c__[Chloracidobacteria]; o__RB41; f__; g__; s__
ASV1757	0.444444	15.5	20.9444	10.4444	0	0	k__Bacteria; p__Acidobacteria; c__[Chloracidobacteria]; o__11-24; f__; g__; s__
ASV1586	17.6667	20.8333	8.33333	0.388889	0.0555556	0	k__Bacteria; p__Chloroflexi; c__Anaerolineae; o__SBR1031; f__oc28; g__; s__
ASV1321	0	0	3.72222	21.3889	20.8889	1.27778	k__Bacteria; p__GAL15; c__; o__; f__; g__; s__
ASV1723	3.66667	25.1667	18.1111	0.277778	0	0	k__Bacteria; p__Actinobacteria; c__Actinobacteria; o__Actinomycetales; f__Micromonosporaceae; g__Pilimelia; s__
ASV1581	2.83333	0.666667	0.222222	4.44444	0.111111	38.8333	k__Bacteria; p__Proteobacteria; c__Betaproteobacteria; o__Burkholderiales; f__Burkholderiaceae; g__Burkholderia; s__
ASV1419	18.5	10	5.27778	5.5	6.61111	1.22222	k__Bacteria; p__Actinobacteria; c__Actinobacteria; o__Actinomycetales; f__Microbacteriaceae; g__Agromyces; s__
ASV1736	42.4444	3.44444	1.16667	0.0555556	0	0	k__Bacteria; p__Acidobacteria; c__Acidobacteria-6; o__iii1-15; f__; g__; s__
ASV1278	21.9444	1.22222	0.611111	7.66667	13.2778	2.38889	k__Bacteria; p__Bacteroidetes; c__Cytophagia; o__Cytophagales; f__Cytophagaceae; g__; s__
ASV1582	2.22222	15.2222	23.1111	6.5	0	0	k__Bacteria; p__Acidobacteria; c__Acidobacteria-6; o__iii1-15; f__; g__; s__
ASV1526	0.388889	0	0	0.0555556	46.6111	0	k__Bacteria; p__Proteobacteria; c__Deltaproteobacteria; o__Myxococcales; f__; g__; s__
ASV1286	0	0	16.5	19.2778	11.1667	0.0555556	k__Bacteria; p__Acidobacteria; c__Acidobacteria-6; o__CCU21; f__; g__; s__
ASV1523	12.8333	27.0556	6.94444	0.166667	0	0	k__Bacteria; p__Actinobacteria; c__Actinobacteria; o__Micrococcales; f__; g__; s__
ASV1532	2.27778	0.444444	9.33333	34.8333	0.0555556	0	k__Bacteria; p__Actinobacteria; c__Actinobacteria; o__Actinomycetales; f__Micromonosporaceae
ASV1153	2.61111	8.55556	3.94444	18.1111	7.66667	6.05556	k__Bacteria; p__Actinobacteria; c__Thermoleophilia; o__Gaiellales; f__Gaiellaceae; g__; s__
ASV1551	0.0555556	1.33333	28.7778	16.3333	0.388889	0	k__Bacteria; p__Nitrospirae; c__Nitrospira; o__Nitrospirales; f__0319-6A21; g__; s__
ASV1819	17.4444	15.6667	8.16667	5.33333	0.277778	0	k__Bacteria; p__Planctomycetes; c__Planctomycetia; o__Pirellulales; f__Pirellulaceae; g__; s__
ASV1097	0	0.333333	3.22222	20.7222	20.4444	2.16667	k__Bacteria; p__Proteobacteria; c__Gammaproteobacteria; o__Xanthomonadales; f__Sinobacteraceae; g__; s__
ASV1599	39.5556	6.5	0.722222	0	0.0555556	0	k__Bacteria; p__Chloroflexi; c__Ktedonobacteria; o__JG30-KF-AS9; f__; g__; s__
ASV1547	9.72222	13.0556	9.16667	12.7778	2	0	k__Bacteria; p__Actinobacteria; c__Actinobacteria; o__Actinomycetales; f__Streptomycetaceae
ASV1768	19.2222	14.8889	5.72222	5.77778	1.05556	0	k__Bacteria; p__Chloroflexi; c__Ellin6529; o__; f__; g__; s__
ASV1608	9.88889	8.94444	17.7222	9.77778	0.277778	0	k__Bacteria; p__Actinobacteria; c__Thermoleophilia; o__Gaiellales; f__Gaiellaceae; g__; s__
ASV1345	0.0555556	2	6.27778	27.1667	9.5	1.55556	k__Bacteria; p__Chloroflexi; c__Anaerolineae; o__GCA004; f__; g__; s__
ASV1637	14.3333	20.3889	4.83333	6.5	0.5	0	k__Bacteria; p__Chloroflexi; c__Anaerolineae; o__GCA004; f__; g__; s__
ASV1876	32.3889	9.05556	3.27778	1.77778	0	0	k__Bacteria; p__Acidobacteria; c__Acidobacteria-6; o__iii1-15; f__RB40; g__; s__
ASV1562	31.2222	6.66667	1.83333	4.61111	1.94444	0.222222	k__Bacteria; p__Acidobacteria; c__Acidobacteria-6; o__iii1-15; f__mb2424; g__; s__
ASV1537	38.6667	1.33333	2.44444	4	0	0	k__Bacteria; p__Chloroflexi; c__Anaerolineae; o__SBR1031; f__A4b; g__; s__
ASV1071	0.0555556	0.166667	0.0555556	4.88889	15.6111	25.6667	k__Bacteria; p__Chloroflexi; c__S085; o__; f__; g__; s__
ASV1659	0.111111	4.61111	12.9444	25.6111	3.05556	0.0555556	k__Bacteria; p__Verrucomicrobia; c__[Pedosphaerae]; o__[Pedosphaerales]
ASV1730	33.8889	9.94444	0.166667	2.11111	0	0.277778	k__Bacteria; p__Planctomycetes; c__Phycisphaerae; o__WD2101; f__; g__; s__
ASV1464	26.0556	1.94444	1.27778	2.33333	10.6111	4.05556	k__Bacteria; p__Proteobacteria; c__Alphaproteobacteria; o__Rhodospirillales; f__Rhodospirillaceae; g__Skermanella; s__
ASV1452	0.0555556	0.222222	0	0.0555556	45.9444	0	k__Bacteria; p__Proteobacteria; c__Gammaproteobacteria; o__Pseudomonadales; f__Moraxellaceae; g__Acinetobacter
ASV1493	0	2.38889	15.5	27.7778	0	0.555556	k__Bacteria; p__Chloroflexi; c__S085; o__; f__; g__; s__
ASV1416	0.555556	3.55556	4.55556	34.7222	2.83333	0	k__Bacteria; p__Acidobacteria; c__Acidobacteria-6; o__CCU21; f__; g__; s__
ASV1921	32.7778	11.5	1.61111	0.277778	0	0	k__Bacteria; p__Chloroflexi; c__TK10; o__B07_WMSP1
ASV1676	1.44444	2.55556	1.66667	5.11111	35.1111	0.277778	k__Bacteria; p__Firmicutes; c__Clostridia; o__OPB54; f__; g__; s__
ASV2041	25.2778	18.2222	2.16667	0.111111	0.333333	0	k__Bacteria; p__Planctomycetes; c__Planctomycetia; o__Pirellulales; f__Pirellulaceae; g__Pirellula; s__
ASV1600	20.1111	20.6111	3.05556	2.27778	0	0	k__Bacteria; p__Acidobacteria; c__[Chloracidobacteria]; o__RB41; f__; g__; s__
ASV1645	33.7778	2.94444	1.16667	4.11111	4.05556	0	k__Bacteria; p__Chloroflexi; c__Thermomicrobia
ASV2084	24.2222	14.9444	4.11111	2.66667	0.0555556	0.0555556	k__Bacteria; p__Acidobacteria; c__[Chloracidobacteria]; o__RB41; f__; g__; s__
ASV1522	0	0	5.94444	33.6667	6.27778	0.166667	k__Bacteria; p__Actinobacteria; c__Thermoleophilia; o__Gaiellales; f__Gaiellaceae; g__; s__
ASV1739	4.88889	13.2222	15	12.5556	0.333333	0	k__Bacteria; p__Planctomycetes; c__Planctomycetia; o__Gemmatales; f__Gemmataceae; g__Gemmata; s__
ASV250	0	0	0	2.94444	15.0556	27.9444	k__Bacteria; p__GAL15; c__; o__; f__; g__; s__
ASV2595	20.7778	15.0556	8.83333	1.11111	0	0	k__Bacteria; p__Proteobacteria; c__Alphaproteobacteria; o__Rhizobiales; f__Bradyrhizobiaceae; g__Bradyrhizobium; s__
ASV1622	35.0556	9.66667	0.666667	0.388889	0	0	k__Bacteria; p__Actinobacteria; c__Actinobacteria; o__Micrococcales; f__; g__; s__
ASV1803	1.33333	11.7222	29.5556	2.83333	0.222222	0.0555556	k__Bacteria; p__Nitrospirae; c__Nitrospira; o__Nitrospirales; f__0319-6A21; g__; s__
ASV744	1.72222	3.33333	6.38889	26.7222	6.94444	0.611111	k__Bacteria; p__Planctomycetes; c__Planctomycetia; o__Pirellulales; f__Pirellulaceae; g__; s__
ASV1594	5.61111	10.7222	13.3333	9.66667	6	0.388889	k__Bacteria; p__Nitrospirae; c__Nitrospira; o__Nitrospirales; f__0319-6A21; g__; s__
ASV1841	17.9444	8.61111	0.833333	0	0	18.3333	k__Bacteria; p__Planctomycetes; c__Planctomycetia; o__Pirellulales; f__Pirellulaceae; g__Pirellula; s__
ASV1663	10.7778	6.05556	12.4444	8.05556	8.27778	0	k__Bacteria; p__Proteobacteria; c__Alphaproteobacteria; o__Rhodospirillales; f__Rhodospirillaceae; g__; s__
ASV1914	13.6667	5.66667	7.5	14.6111	3.05556	1.11111	k__Bacteria; p__Chloroflexi; c__Ellin6529; o__; f__; g__; s__
ASV1681	24.1667	12.2222	6.33333	2.66667	0.166667	0	k__Bacteria; p__Acidobacteria; c__Acidobacteria-6; o__iii1-15; f__mb2424; g__; s__
ASV1559	26.0556	2.61111	2.66667	13.3889	0.666667	0.111111	k__Bacteria; p__Bacteroidetes; c__Cytophagia; o__Cytophagales; f__Cytophagaceae; g__; s__
ASV1792	23.8333	19.0556	1.05556	1.55556	0	0	k__Bacteria; p__Bacteroidetes; c__[Saprospirae]; o__[Saprospirales]; f__Chitinophagaceae; g__; s__
ASV1615	2.11111	17.2778	15.9444	9.61111	0.5	0	k__Bacteria; p__Acidobacteria; c__Acidobacteria-6; o__CCU21; f__; g__; s__
ASV1478	17.8889	9.33333	1.88889	14.8889	1.44444	0	k__Bacteria; p__Planctomycetes; c__Pla4; o__; f__; g__; s__
ASV864	0	0	0	0.444444	37.3333	7.66667	k__Bacteria
ASV1734	0.388889	0.0555556	0.388889	0.222222	44.3889	0	k__Bacteria; p__Proteobacteria; c__Betaproteobacteria; o__Burkholderiales; f__Oxalobacteraceae
ASV1589	0.277778	3.16667	32.2778	1.05556	8.66667	0	k__Bacteria; p__Actinobacteria; c__Actinobacteria; o__Actinomycetales; f__Micrococcaceae
ASV1699	19.5556	19	4.5	1.5	0.777778	0	k__Bacteria; p__Acidobacteria; c__Acidobacteria-6; o__iii1-15; f__; g__; s__
ASV1530	0.944444	1.94444	15.1111	21.6111	5.66667	0	k__Bacteria; p__Actinobacteria; c__Acidimicrobiia; o__Acidimicrobiales; f__; g__; s__
ASV2120	21.9444	18.5	4.05556	0.722222	0	0	k__Bacteria; p__Bacteroidetes; c__[Saprospirae]; o__[Saprospirales]; f__Chitinophagaceae; g__; s__
ASV757	0.611111	0.0555556	0	0	0	44.5556	k__Bacteria; p__Planctomycetes; c__Planctomycetia; o__Pirellulales; f__Pirellulaceae
ASV1774	32.6667	8.94444	1.55556	2	0	0	k__Bacteria; p__Acidobacteria; c__Acidobacteria-6; o__iii1-15; f__; g__; s__
ASV1744	0.0555556	2.83333	0.222222	39.5	2.5	0	k__Bacteria; p__Acidobacteria; c__[Chloracidobacteria]; o__PK29; f__; g__; s__
ASV1640	19.5556	0.611111	0.0555556	1.22222	3.61111	20.0556	k__Bacteria; p__Verrucomicrobia; c__[Spartobacteria]; o__[Chthoniobacterales]; f__[Chthoniobacteraceae]
ASV1105	0	0	3.61111	33.4444	7.27778	0.722222	k__Bacteria; p__Chloroflexi; c__Anaerolineae; o__SBR1031; f__A4b; g__; s__
ASV1424	0	0.666667	6.05556	23.4444	14.8889	0	k__Bacteria; p__Acidobacteria; c__[Chloracidobacteria]; o__RB41; f__; g__; s__
ASV1646	0.777778	0.611111	1.5	0.277778	1.11111	40.7778	k__Bacteria; p__Planctomycetes; c__Planctomycetia; o__Gemmatales; f__Gemmataceae; g__; s__
ASV1043	0.222222	0.388889	0.888889	24.5	17.6667	1.33333	k__Bacteria; p__Proteobacteria; c__Betaproteobacteria; o__; f__; g__; s__
ASV1752	18.6111	5.5	2.88889	12.3333	5.61111	0.0555556	k__Bacteria; p__Proteobacteria; c__Alphaproteobacteria; o__Rhizobiales; f__Hyphomicrobiaceae; g__Pedomicrobium; s__
ASV1716	33.3333	9.94444	0.388889	1.11111	0	0	k__Bacteria; p__Actinobacteria; c__Thermoleophilia; o__Solirubrobacterales; f__; g__; s__
ASV1666	6.72222	26.3333	10.1111	1.44444	0.111111	0	k__Bacteria; p__Actinobacteria; c__Thermoleophilia; o__Solirubrobacterales; f__; g__; s__
ASV1417	1	2.5	16.7222	21.6111	2.88889	0	k__Bacteria; p__Chloroflexi; c__Chloroflexi; o__[Roseiflexales]; f__[Kouleothrixaceae]; g__; s__
ASV1668	0	0	1.61111	41.7222	1.33333	0	k__Bacteria; p__Chloroflexi; c__S085; o__; f__; g__; s__
ASV1649	0.0555556	0.166667	0.111111	43.6111	0.722222	0	k__Bacteria; p__Bacteroidetes; c__Flavobacteriia; o__Flavobacteriales; f__Flavobacteriaceae; g__Flavobacterium; s__
ASV1545	2.38889	3.88889	14.6111	15.0556	8.33333	0.333333	k__Bacteria; p__Proteobacteria; c__Betaproteobacteria; o__Burkholderiales; f__Comamonadaceae; g__Methylibium; s__
ASV1669	30.6111	13.9444	0.0555556	0	0	0	k__Bacteria; p__Chloroflexi; c__Anaerolineae; o__WCHB1-50; f__; g__; s__
ASV1546	13.6667	3.5	4.77778	7.83333	14.7778	0	k__Bacteria; p__Planctomycetes; c__Planctomycetia; o__Pirellulales; f__Pirellulaceae
ASV537	0	0.111111	0.0555556	0.0555556	16.1667	28.1667	k__Bacteria; p__Actinobacteria; c__Actinobacteria; o__Actinomycetales; f__Propionibacteriaceae; g__Propionibacterium; s__acnes
ASV1624	0	0	0	0	0	44.5556	k__Bacteria
ASV1588	0	0	0.0555556	3.55556	40.8889	0	k__Bacteria; p__Planctomycetes; c__Planctomycetia; o__Gemmatales; f__Gemmataceae; g__; s__
ASV1566	6.77778	12.1111	11.5	1.22222	1.72222	11.1111	k__Bacteria; p__Proteobacteria; c__Deltaproteobacteria; o__Syntrophobacterales; f__Syntrophobacteraceae; g__; s__
ASV1534	24.1667	1.72222	0.333333	1.88889	14.7778	1.55556	k__Bacteria; p__Acidobacteria; c__Acidobacteria-6; o__iii1-15; f__; g__; s__
ASV1653	3.27778	18.5	22.6111	0	0.0555556	0	k__Bacteria; p__Actinobacteria; c__Actinobacteria; o__Micrococcales; f__; g__; s__
ASV1704	6.22222	36.2222	2	0	0	0	k__Bacteria; p__Chloroflexi; c__Ktedonobacteria; o__Thermogemmatisporales; f__Thermogemmatisporaceae; g__; s__
ASV1354	0.333333	1.05556	2.16667	10.7222	22.7778	7.33333	k__Bacteria; p__Firmicutes; c__Bacilli; o__Bacillales; f__Paenibacillaceae; g__Paenibacillus; s__
ASV1931	8.27778	9.38889	14.8889	10.6667	1	0.166667	k__Bacteria; p__Actinobacteria; c__Thermoleophilia; o__Solirubrobacterales; f__; g__; s__
ASV1830	11.7778	15.2778	7.66667	8.16667	1.33333	0.166667	k__Bacteria; p__Gemmatimonadetes; c__Gemm-1; o__; f__; g__; s__
ASV1679	32.1667	8.44444	3.66667	0.111111	0	0	k__Bacteria; p__Acidobacteria; c__Acidobacteria-6; o__iii1-15; f__; g__; s__
ASV1638	0	1.27778	18.8333	23.8889	0.388889	0	k__Bacteria; p__Chloroflexi; c__Ellin6529; o__; f__; g__; s__
ASV1571	0.166667	0	0	0	0	44.2222	k__Bacteria; p__Verrucomicrobia; c__[Spartobacteria]; o__[Chthoniobacterales]; f__[Chthoniobacteraceae]; g__Chthoniobacter; s__
ASV1633	0	0.0555556	0	0.777778	0	43.5	k__Bacteria; p__Proteobacteria; c__Betaproteobacteria; o__Burkholderiales; f__Comamonadaceae
ASV740	0	0	0.388889	0	43.9444	0	k__Bacteria; p__Firmicutes; c__Clostridia; o__Clostridiales; f__[Tissierellaceae]; g__Finegoldia; s__
ASV2368	34.5	5.38889	0.111111	0.166667	4	0.111111	k__Bacteria; p__Planctomycetes; c__Planctomycetia; o__Pirellulales; f__Pirellulaceae; g__Pirellula; s__
ASV1524	1	2.61111	5.33333	23.6111	11.4444	0.222222	k__Bacteria; p__Proteobacteria; c__Alphaproteobacteria; o__Rhizobiales
ASV1686	1.16667	15.1667	23.8333	4	0	0	k__Bacteria; p__WS3; c__PRR-12; o__Sediment-1; f__; g__; s__
ASV1182	0	0.0555556	6.72222	22.2222	11	4.11111	k__Bacteria; p__Chloroflexi; c__Anaerolineae; o__SBR1031; f__A4b; g__; s__
ASV1870	41.0556	3	0	0.0555556	0	0	k__Bacteria; p__Acidobacteria; c__Acidobacteria-6; o__iii1-15; f__RB40; g__; s__
ASV1312	0	0	5.27778	26.3333	12.2222	0.277778	k__Bacteria; p__Chloroflexi
ASV1715	38.9444	1.44444	0.888889	2.83333	0	0	k__Bacteria; p__Proteobacteria; c__Alphaproteobacteria; o__Rhizobiales; f__Rhizobiaceae; g__Agrobacterium; s__
ASV1573	1.83333	12.3889	15.3889	12.9444	1.5	0	k__Bacteria; p__Acidobacteria; c__Acidobacteria-6; o__CCU21; f__; g__; s__
ASV1513	16.6111	14.8333	5.83333	0	0.166667	6.61111	k__Bacteria; p__Actinobacteria; c__Actinobacteria; o__Micrococcales; f__; g__; s__
ASV1543	0.0555556	0.5	8.5	34.7778	0.222222	0	k__Bacteria; p__Actinobacteria; c__Thermoleophilia; o__Gaiellales; f__Gaiellaceae; g__; s__
ASV2200	15.6667	12.2222	12.1667	3.11111	0.388889	0.5	k__Bacteria; p__Verrucomicrobia; c__[Pedosphaerae]; o__[Pedosphaerales]; f__auto67_4W; g__; s__
ASV1519	6.94444	7.38889	12.6111	13.1667	2.88889	1.05556	k__Bacteria; p__Proteobacteria; c__Betaproteobacteria; o__Burkholderiales; f__Comamonadaceae
ASV1658	4.11111	29.2778	7.22222	3.16667	0.111111	0.0555556	k__Bacteria; p__Proteobacteria; c__Betaproteobacteria; o__; f__; g__; s__
ASV1575	0	0	0.0555556	0.111111	43.6111	0.166667	k__Bacteria; p__Proteobacteria; c__Alphaproteobacteria; o__Rhizobiales
ASV1725	2.72222	0.111111	0.222222	1	39.8889	0	k__Bacteria; p__Proteobacteria; c__Alphaproteobacteria; o__Ellin329; f__; g__; s__
ASV1489	1	2.83333	4.72222	27.3889	7.5	0.444444	k__Bacteria; p__Proteobacteria; c__Betaproteobacteria; o__MND1; f__; g__; s__
ASV1570	14.2222	8.55556	10.1667	8.22222	1.88889	0.833333	k__Bacteria; p__Acidobacteria; c__Acidobacteria-6; o__CCU21; f__; g__; s__
ASV1298	6.72222	25.7222	9.16667	2.27778	0	0	k__Bacteria; p__Proteobacteria; c__Deltaproteobacteria; o__NB1-j; f__; g__; s__
ASV1252	26.1111	5.38889	2.88889	2.77778	6.33333	0.388889	k__Bacteria; p__Acidobacteria; c__Acidobacteria-6; o__iii1-15; f__; g__; s__
ASV1383	0.222222	2.05556	10.2222	22.6111	6.61111	2.11111	k__Bacteria; p__Chloroflexi; c__S085; o__; f__; g__; s__
ASV1623	0.222222	7.77778	12.5556	8.5	14.7778	0	k__Bacteria; p__Planctomycetes; c__Phycisphaerae; o__WD2101; f__; g__; s__
ASV1850	19.0556	16.2778	3.72222	4.77778	0	0	k__Bacteria; p__Verrucomicrobia; c__[Pedosphaerae]; o__[Pedosphaerales]; f__; g__; s__
ASV1672	42.5	1.05556	0.222222	0	0	0	k__Bacteria; p__WS3; c__PRR-12; o__LD1-PA13; f__; g__; s__
ASV1212	0	0	2.5	15.6111	23.1667	2.5	k__Bacteria; p__Chloroflexi; c__Anaerolineae; o__SB-34; f__; g__; s__
ASV1717	35.0556	5.94444	1.61111	0.888889	0.222222	0	k__Bacteria; p__Chloroflexi; c__TK17; o__mle1-48; f__; g__; s__
ASV1590	10.3333	21.8889	7	1.44444	0.888889	2.16667	k__Bacteria; p__Firmicutes; c__Clostridia; o__Clostridiales; f__Clostridiaceae; g__Clostridium; s__bowmanii
ASV1639	0	0.777778	30.7222	12.1667	0	0	k__Bacteria; p__Planctomycetes; c__Planctomycetia; o__B97; f__; g__; s__
ASV1765	1.83333	7.61111	19.5556	10.9444	3.72222	0	k__Bacteria; p__Actinobacteria; c__MB-A2-108; o__0319-7L14; f__; g__; s__
ASV1807	31.8333	8.38889	3.44444	0	0	0	k__Bacteria; p__Proteobacteria; c__Betaproteobacteria; o__A21b; f__EB1003; g__; s__
ASV1585	0	4.66667	17.0556	14.7778	7.11111	0	k__Bacteria; p__Actinobacteria; c__Actinobacteria; o__Actinomycetales; f__Micromonosporaceae; g__Virgisporangium; s__ochraceum
ASV1694	20.7222	2	4.27778	11.7222	4.88889	0	k__Bacteria; p__Verrucomicrobia; c__[Pedosphaerae]; o__[Pedosphaerales]; f__auto67_4W; g__; s__
ASV1610	0.0555556	0	0	0	0	43.5556	k__Bacteria; p__Firmicutes; c__Bacilli; o__Bacillales; f__Paenibacillaceae; g__Paenibacillus
ASV1721	17.2778	8.33333	7	10.8333	0.0555556	0.0555556	k__Bacteria; p__Actinobacteria; c__Thermoleophilia; o__Gaiellales; f__Gaiellaceae; g__; s__
ASV2180	1.22222	6.77778	22.0556	12.2778	0.388889	0.833333	k__Bacteria; p__Acidobacteria; c__Acidobacteria-6; o__CCU21; f__; g__; s__
ASV1915	17	21.0556	4.83333	0.666667	0	0	k__Bacteria; p__Chloroflexi; c__C0119; o__; f__; g__; s__
ASV1770	0.222222	8.88889	27.8333	6.61111	0	0	k__Bacteria; p__Acidobacteria; c__Acidobacteria-6; o__iii1-15; f__; g__; s__
ASV949	0.0555556	0.611111	11	7.05556	24.5	0.333333	k__Bacteria; p__Chloroflexi; c__Anaerolineae; o__SBR1031; f__A4b; g__; s__
ASV847	36.5556	0.944444	0.611111	4.5	0.888889	0	k__Bacteria; p__Bacteroidetes; c__Cytophagia; o__Cytophagales; f__Cytophagaceae; g__Dyadobacter; s__
ASV2148	0.444444	8.83333	15.6111	18.4444	0.0555556	0	k__Bacteria; p__Planctomycetes; c__Planctomycetia; o__Gemmatales; f__Isosphaeraceae; g__; s__
ASV556	0.944444	2	4.61111	13.2222	22.5	0.0555556	k__Bacteria; p__Actinobacteria; c__Actinobacteria; o__Actinomycetales; f__Actinosynnemataceae; g__; s__
ASV914	1.38889	1.61111	5.72222	16.1667	18.3889	0	k__Bacteria; p__Bacteroidetes; c__Sphingobacteriia; o__Sphingobacteriales; f__; g__; s__
ASV1163	0.111111	1.61111	5.22222	13.4444	22.1111	0.777778	k__Bacteria; p__Proteobacteria; c__Deltaproteobacteria; o__Desulfuromonadales; f__Geobacteraceae; g__Geobacter
ASV1390	0.944444	1.66667	2.27778	14	5.61111	18.7778	k__Bacteria; p__Acidobacteria; c__Acidobacteria-6; o__CCU21; f__; g__; s__
ASV1380	0	0.166667	0.222222	8.16667	8.38889	26.3333	k__Bacteria; p__Chloroflexi; c__Anaerolineae; o__GCA004; f__; g__; s__
ASV689	26.7778	9.77778	5.77778	0.777778	0.111111	0	k__Bacteria; p__Acidobacteria; c__[Chloracidobacteria]; o__RB41; f__; g__; s__
ASV1531	2.61111	0.222222	0.166667	0.111111	0	40.1111	k__Bacteria; p__Actinobacteria; c__Thermoleophilia; o__Solirubrobacterales; f__; g__; s__
ASV1697	0.111111	5.66667	19.2778	18.1667	0	0	k__Bacteria; p__Planctomycetes; c__Phycisphaerae; o__WD2101; f__; g__; s__
ASV1327	0	0.111111	2.38889	19.8889	19.9444	0.888889	k__Bacteria; p__Chloroflexi
ASV1453	0.666667	6.44444	10.0556	14.8333	8.22222	2.94444	k__Bacteria; p__Actinobacteria; c__Acidimicrobiia; o__Acidimicrobiales; f__EB1017; g__; s__
ASV1843	32.8333	7.66667	2.5	0.166667	0	0	k__Bacteria; p__Planctomycetes; c__Planctomycetia; o__Pirellulales; f__Pirellulaceae; g__Pirellula; s__
ASV1611	4.05556	1	1.66667	4.5	30.5	1.44444	k__Bacteria; p__Proteobacteria; c__Gammaproteobacteria; o__Xanthomonadales; f__Sinobacteraceae
ASV1835	20.6667	8.33333	7.33333	5.83333	0.833333	0.0555556	k__Bacteria; p__Proteobacteria; c__Deltaproteobacteria; o__Myxococcales
ASV1727	7.16667	10.4444	21.2222	2.27778	0.555556	1.38889	k__Bacteria; p__Actinobacteria; c__Thermoleophilia; o__Gaiellales; f__Gaiellaceae; g__; s__
ASV636	0	0	0	0.111111	41.7778	1.11111	k__Bacteria; p__Actinobacteria; c__Actinobacteria; o__Actinomycetales; f__Actinomycetaceae; g__Actinomyces; s__
ASV1521	0.222222	5.88889	9.38889	22.5556	4.88889	0.0555556	k__Bacteria; p__Actinobacteria; c__Acidimicrobiia; o__Acidimicrobiales; f__; g__; s__
ASV1920	32.5556	2.72222	2.11111	0.388889	0.611111	4.61111	k__Bacteria; p__Acidobacteria; c__Acidobacteria-6; o__iii1-15; f__; g__; s__
ASV1777	0.611111	14.7778	19.5556	8.05556	0	0	k__Bacteria; p__Chloroflexi
ASV1403	0.111111	6.88889	7.5	15.5556	12.6667	0.277778	k__Bacteria; p__Planctomycetes; c__Planctomycetia; o__Gemmatales; f__Gemmataceae; g__; s__
ASV1541	31.4444	7.77778	1.94444	1.5	0.333333	0	k__Bacteria; p__Planctomycetes; c__Phycisphaerae; o__WD2101; f__; g__; s__
ASV1854	34.3889	6.94444	1.66667	0	0	0	k__Bacteria; p__Acidobacteria; c__Acidobacteria-6; o__iii1-15; f__; g__; s__
ASV1657	0	0	0	0	0	42.8889	k__Bacteria; p__TM7; c__TM7-1; o__; f__; g__; s__
ASV1814	29.2778	11.0556	2.33333	0.111111	0	0	k__Bacteria; p__Acidobacteria; c__Acidobacteria-6; o__iii1-15; f__; g__; s__
ASV1685	0.111111	2	15.2222	22.7778	2.66667	0	k__Bacteria; p__Chloroflexi; c__Anaerolineae; o__S0208; f__; g__; s__
ASV1753	0	0	0	0	0	42.7222	k__Bacteria; p__Planctomycetes; c__Planctomycetia; o__Planctomycetales; f__Planctomycetaceae; g__Planctomyces; s__
ASV1572	5.22222	3.72222	5.27778	27.1111	1.27778	0.0555556	k__Bacteria; p__Actinobacteria; c__Acidimicrobiia; o__Acidimicrobiales
ASV1695	3.83333	16.8889	15.2778	6.66667	0	0	k__Bacteria; p__Proteobacteria; c__Alphaproteobacteria; o__Rhodospirillales; f__Rhodospirillaceae
ASV1621	0.0555556	0	0.222222	18.7222	21.5556	2.05556	k__Bacteria; p__Chloroflexi; c__Anaerolineae; o__SBR1031; f__A4b; g__; s__
ASV1648	0	0.888889	6.16667	34.1667	0.722222	0.666667	k__Bacteria; p__Planctomycetes; c__Planctomycetia; o__Gemmatales; f__Gemmataceae; g__; s__
ASV1693	4.83333	24.6667	11.3333	1.72222	0	0	k__Bacteria; p__Actinobacteria; c__Acidimicrobiia; o__Acidimicrobiales; f__C111; g__; s__
ASV1791	2.55556	13.8889	19.7778	5.16667	0.722222	0.388889	k__Bacteria; p__Actinobacteria; c__Acidimicrobiia; o__Acidimicrobiales; f__EB1017; g__; s__
ASV1862	7.11111	7.05556	2.72222	12.6667	4.88889	8	k__Bacteria; p__Bacteroidetes; c__Flavobacteriia; o__Flavobacteriales; f__Flavobacteriaceae; g__Flavobacterium; s__succinicans
ASV1369	26	4.83333	0	0.111111	0	11.4444	k__Bacteria; p__Acidobacteria; c__iii1-8; o__32-20; f__; g__; s__
ASV1168	26.1111	2.88889	3.66667	5.77778	1.66667	2.22222	k__Bacteria; p__Acidobacteria; c__Acidobacteria-6; o__iii1-15; f__mb2424; g__; s__
ASV1706	0.166667	1.66667	8.38889	20.4444	11.3889	0.222222	k__Bacteria; p__Actinobacteria; c__Thermoleophilia; o__Gaiellales; f__Gaiellaceae; g__; s__
ASV2616	16.6111	6.66667	4.11111	7.5	6.94444	0.444444	k__Bacteria; p__Acidobacteria; c__Acidobacteria-6; o__iii1-15; f__; g__; s__
ASV1660	2.33333	10.5	16.5556	9	3.72222	0.111111	k__Bacteria; p__Actinobacteria; c__Thermoleophilia; o__Gaiellales; f__Gaiellaceae; g__; s__
ASV1552	15.2778	14.8333	8.72222	2.77778	0.277778	0.333333	k__Bacteria; p__Proteobacteria; c__Alphaproteobacteria; o__Rhodospirillales; f__Rhodospirillaceae; g__; s__
ASV2253	17.5	11.6667	6.88889	3.77778	2.38889	0	k__Bacteria; p__Planctomycetes; c__028H05-P-BN-P5; o__; f__; g__; s__
ASV1269	0	0	0	3.88889	34.5556	3.77778	k__Archaea; p__Euryarchaeota; c__Thermoplasmata; o__E2; f__[Methanomassiliicoccaceae]; g__; s__
ASV1661	0	0	0	0	42.1667	0	k__Bacteria; p__Planctomycetes; c__Planctomycetia; o__Gemmatales; f__Gemmataceae; g__Gemmata; s__
ASV1119	0.222222	0.111111	0	1.05556	40	0.722222	k__Bacteria; p__Nitrospirae; c__Nitrospira; o__Nitrospirales; f__FW; g__4-29; s__
ASV1629	0	0	4.61111	35.0556	1.05556	1.33333	k__Bacteria
ASV1978	11.5556	8.5	5.38889	12.7222	3.55556	0.277778	k__Bacteria; p__Chloroflexi; c__Thermomicrobia; o__JG30-KF-CM45; f__; g__; s__
ASV1708	3.11111	8.33333	15.5556	14.9444	0.0555556	0	k__Bacteria; p__Bacteroidetes; c__Cytophagia; o__Cytophagales; f__Cytophagaceae; g__; s__
ASV1724	23.3889	0.944444	0	0	17.6667	0	k__Bacteria; p__Planctomycetes; c__Planctomycetia; o__Pirellulales; f__Pirellulaceae; g__; s__
ASV574	0	0.111111	0	2.66667	39.2222	0	k__Bacteria; p__Planctomycetes; c__Phycisphaerae; o__WD2101; f__; g__; s__
ASV1703	1.11111	6.05556	5.83333	24.7222	1.38889	2.83333	k__Bacteria; p__Proteobacteria; c__Betaproteobacteria; o__; f__; g__; s__
ASV1561	2.72222	1.05556	0.5	33.7778	3.83333	0	k__Bacteria; p__Proteobacteria; c__Betaproteobacteria; o__Rhodocyclales; f__Rhodocyclaceae
ASV1904	27.7222	6.61111	5	1.88889	0.611111	0	k__Bacteria; p__Proteobacteria; c__Alphaproteobacteria; o__Rhizobiales; f__Hyphomicrobiaceae; g__Rhodoplanes; s__
ASV1411	0	0	0	0.388889	41.3889	0.0555556	k__Bacteria; p__Acidobacteria
ASV1845	34.5556	5.38889	0.444444	1.27778	0.111111	0	k__Bacteria; p__Actinobacteria; c__Actinobacteria; o__Actinomycetales; f__Pseudonocardiaceae; g__Pseudonocardia
ASV1556	0.0555556	2.11111	7.33333	14.1111	18.1667	0	k__Bacteria; p__Planctomycetes; c__Planctomycetia; o__Gemmatales; f__Gemmataceae; g__; s__
ASV1780	2.05556	8.5	16.2222	13.8333	1.11111	0	k__Bacteria; p__Acidobacteria; c__iii1-8; o__DS-18; f__; g__; s__
ASV1667	0.777778	6.94444	17.7222	12.4444	3.77778	0	k__Bacteria; p__Actinobacteria; c__Thermoleophilia; o__Gaiellales; f__Gaiellaceae; g__; s__
ASV2042	34.1667	5.22222	0.222222	0.111111	0	1.94444	k__Bacteria; p__Acidobacteria; c__[Chloracidobacteria]; o__PK29; f__; g__; s__
ASV1371	9.33333	4.16667	7.77778	16.5	3.83333	0	k__Bacteria; p__Chloroflexi; c__Anaerolineae; o__SBR1031; f__A4b; g__; s__
ASV1913	4.72222	7.16667	11.9444	6.38889	10.2778	1.11111	k__Bacteria; p__Acidobacteria; c__Acidobacteria-6; o__iii1-15; f__; g__; s__
ASV1877	5.55556	8.77778	4.55556	8.44444	14.2778	0	k__Bacteria; p__Planctomycetes; c__Phycisphaerae; o__WD2101; f__; g__; s__
ASV1795	1	7.11111	13.2222	9.44444	5.61111	5.22222	k__Bacteria; p__Verrucomicrobia; c__[Pedosphaerae]; o__[Pedosphaerales]; f__; g__; s__
ASV671	0	0	0	0	41.5556	0	k__Bacteria; p__Bacteroidetes; c__[Saprospirae]; o__[Saprospirales]; f__Chitinophagaceae; g__Chitinophaga; s__
ASV1772	9.83333	14.3333	9.22222	5.83333	2.16667	0.166667	k__Bacteria; p__Chloroflexi; c__Anaerolineae; o__H39; f__; g__; s__
ASV1060	21	4.16667	6.66667	6.55556	2.72222	0.388889	k__Bacteria; p__Proteobacteria; c__Gammaproteobacteria; o__Xanthomonadales; f__Xanthomonadaceae
ASV1738	16.6667	13.5556	9.38889	1.88889	0	0	k__Bacteria; p__Chloroflexi; c__Anaerolineae; o__GCA004; f__; g__; s__
ASV1709	0	0	0	0	0	41.5	k__Bacteria; p__Proteobacteria; c__Alphaproteobacteria; o__Rhodospirillales; f__Rhodospirillaceae
ASV1614	0	3	7.5	20.6667	10.2222	0.0555556	k__Bacteria; p__Proteobacteria; c__Alphaproteobacteria; o__Rhizobiales; f__Hyphomicrobiaceae; g__Rhodoplanes; s__
ASV1812	27.8333	7.11111	5.44444	1	0.0555556	0	k__Bacteria; p__Verrucomicrobia; c__[Spartobacteria]; o__[Chthoniobacterales]; f__[Chthoniobacteraceae]; g__DA101; s__
ASV1746	21.2222	1.11111	0.333333	0.666667	17.9444	0.111111	k__Bacteria; p__Actinobacteria; c__Acidimicrobiia; o__Acidimicrobiales; f__C111; g__; s__
ASV1781	0.333333	14.1667	14.8333	9.44444	2.38889	0	k__Bacteria; p__Planctomycetes; c__Phycisphaerae; o__WD2101; f__; g__; s__
ASV2505	23.9444	2.44444	0.888889	5.05556	0.388889	8.44444	k__Bacteria; p__Actinobacteria; c__Actinobacteria; o__Actinomycetales; f__Mycobacteriaceae; g__Mycobacterium; s__
ASV1726	0.611111	0	0	0.222222	40.2778	0	k__Bacteria; p__Planctomycetes; c__Planctomycetia; o__Pirellulales; f__Pirellulaceae; g__Pirellula; s__
ASV2012	0	2.55556	17.8889	19.8333	0.777778	0	k__Bacteria; p__Acidobacteria; c__Acidobacteria-6; o__iii1-15; f__; g__; s__
ASV677	0	0.0555556	0	0.777778	27.2222	12.9444	k__Bacteria; p__Proteobacteria; c__Gammaproteobacteria; o__Pseudomonadales; f__Moraxellaceae; g__Enhydrobacter
ASV1871	30.7778	5.88889	1.77778	1.94444	0.333333	0.222222	k__Bacteria; p__Actinobacteria; c__Thermoleophilia; o__Solirubrobacterales; f__Solirubrobacteraceae; g__; s__
ASV1329	0	0.388889	4.94444	23.6111	11.0556	0.944444	k__Bacteria; p__Proteobacteria; c__Betaproteobacteria; o__Ellin6067; f__; g__; s__
ASV1838	4.33333	13.5556	5.05556	4.5	1.22222	12.2222	k__Bacteria; p__Planctomycetes; c__Planctomycetia; o__Planctomycetales; f__Planctomycetaceae; g__Planctomyces; s__
ASV1405	0.111111	0	1.72222	28.7778	10.1111	0	k__Bacteria; p__Proteobacteria; c__Betaproteobacteria
ASV1760	1	6.11111	10.5	15.1111	7.44444	0.5	k__Bacteria
ASV1800	23.3889	8	6.22222	2.94444	0.0555556	0	k__Bacteria; p__Verrucomicrobia; c__[Pedosphaerae]; o__[Pedosphaerales]; f__auto67_4W; g__; s__
ASV1942	4.27778	23.1667	13.1667	0	0	0	k__Bacteria; p__Actinobacteria; c__Actinobacteria; o__Actinomycetales
ASV1886	8.27778	13.2778	18.4444	0.555556	0	0	k__Bacteria; p__Chloroflexi; c__Gitt-GS-136; o__; f__; g__; s__
ASV1450	0.0555556	0.722222	5	24.3333	9.77778	0.666667	k__Bacteria; p__Acidobacteria; c__Acidobacteria-6; o__iii1-15; f__; g__; s__
ASV1722	15	4.77778	2.22222	14.6111	3.77778	0.111111	k__Bacteria; p__Proteobacteria; c__Alphaproteobacteria; o__Caulobacterales; f__Caulobacteraceae; g__Caulobacter
ASV1771	0.722222	10.2222	18.2778	10.9444	0.333333	0	k__Bacteria; p__Chloroflexi; c__Anaerolineae; o__GCA004; f__; g__; s__
ASV1908	9.83333	24.7222	3.61111	0.222222	1.27778	0.777778	k__Bacteria; p__Actinobacteria; c__Actinobacteria; o__Actinomycetales; f__Micromonosporaceae; g__; s__
ASV648	0	0	1.33333	5.38889	25.2222	8.44444	k__Bacteria; p__Chloroflexi; c__Anaerolineae; o__pLW-97; f__; g__; s__
ASV1674	18.8889	8.5	7.66667	4.44444	0.777778	0.0555556	k__Bacteria; p__Acidobacteria; c__Solibacteres; o__Solibacterales; f__; g__; s__
ASV1688	0	1.05556	23.2222	13.8333	2.22222	0	k__Bacteria; p__Chloroflexi; c__Anaerolineae; o__GCA004; f__; g__; s__
ASV1665	17.3333	21.9444	0.777778	0.111111	0.0555556	0	k__Bacteria; p__Nitrospirae; c__Nitrospira; o__Nitrospirales; f__0319-6A21; g__; s__
ASV1797	15.3333	7.33333	7.66667	5.61111	2.83333	1.44444	k__Bacteria; p__Acidobacteria; c__Acidobacteria-6; o__iii1-15; f__; g__; s__
ASV1764	0	0.388889	16.8889	22.9444	0	0	k__Bacteria; p__Chloroflexi; c__Anaerolineae; o__GCA004; f__; g__; s__
ASV1829	0	0	4.72222	12.6111	22.8333	0.0555556	k__Bacteria; p__Proteobacteria; c__Deltaproteobacteria; o__Syntrophobacterales; f__Syntrophobacteraceae; g__; s__
ASV1867	32.4444	6.61111	0	1	0	0	k__Bacteria; p__Planctomycetes; c__Planctomycetia; o__Planctomycetales; f__Planctomycetaceae; g__Planctomyces; s__
ASV1507	4.77778	2.83333	2.16667	14.8333	11.1111	4.33333	k__Bacteria; p__Proteobacteria; c__Gammaproteobacteria; o__Thiotrichales; f__Piscirickettsiaceae; g__; s__
ASV1315	30.3333	1	0	8.27778	0.388889	0	k__Bacteria; p__Proteobacteria; c__Gammaproteobacteria; o__Xanthomonadales; f__Xanthomonadaceae; g__Stenotrophomonas; s__
ASV1905	0.333333	2.44444	5.38889	1.61111	30.1667	0.0555556	k__Bacteria; p__WS3; c__PRR-12; o__wb1_H11; f__; g__; s__
ASV1909	0.0555556	0.166667	36	3.72222	0	0	k__Bacteria; p__Actinobacteria; c__Actinobacteria; o__Micrococcales; f__; g__; s__
ASV1687	0	0.0555556	0	0	0	39.8333	k__Bacteria; p__Proteobacteria; c__Gammaproteobacteria; o__Pseudomonadales; f__Pseudomonadaceae; g__Pseudomonas; s__nitroreducens
ASV1828	17.1667	10.9444	6.61111	5	0.111111	0	k__Bacteria; p__Planctomycetes; c__Planctomycetia; o__Pirellulales; f__Pirellulaceae; g__; s__
ASV1865	4.27778	11.0556	7.88889	10.8333	4.16667	1.61111	k__Bacteria; p__Chloroflexi; c__Anaerolineae; o__SBR1031; f__oc28; g__; s__
ASV1790	3.16667	0	0.166667	0	36.3889	0.0555556	k__Bacteria; p__Proteobacteria; c__Alphaproteobacteria; o__Rhizobiales; f__Bradyrhizobiaceae; g__Balneimonas; s__
ASV1787	6.33333	8.38889	11.2778	10.6111	3.11111	0	k__Bacteria; p__Acidobacteria; c__Acidobacteria-6
ASV1690	0.222222	4.94444	13.5	17.6667	3.38889	0	k__Bacteria; p__Proteobacteria
ASV1834	0.444444	0.0555556	0.166667	0	0	39	k__Bacteria; p__Planctomycetes; c__Planctomycetia; o__Gemmatales; f__Isosphaeraceae; g__; s__
ASV2019	32.5556	7	0.0555556	0	0	0	k__Bacteria; p__Planctomycetes; c__Phycisphaerae; o__WD2101; f__; g__; s__
ASV2011	6.77778	11.7222	9.66667	5	6.38889	0.0555556	k__Bacteria; p__Acidobacteria; c__Acidobacteria-6; o__iii1-15; f__RB40; g__; s__
ASV1851	4.5	27.6111	7.5	0	0	0	k__Bacteria
ASV1864	10.3333	15.0556	8.05556	6.16667	0	0	k__Bacteria; p__Chloroflexi; c__Ellin6529; o__; f__; g__; s__
ASV1784	1.22222	3.27778	9.5	23.3889	2.11111	0	k__Bacteria; p__Actinobacteria; c__Acidimicrobiia; o__Acidimicrobiales; f__; g__; s__
ASV1888	29.5556	5.77778	3.88889	0.166667	0	0.0555556	k__Bacteria; p__Actinobacteria; c__Actinobacteria; o__Actinomycetales; f__Micromonosporaceae; g__Dactylosporangium; s__
ASV1961	0.944444	5.44444	13.7222	12.6667	6.66667	0	k__Bacteria; p__WS3; c__PRR-12; o__Sediment-1; f__; g__; s__
ASV2119	0.777778	17.5	14.2778	5.77778	1.05556	0	k__Bacteria; p__Chloroflexi; c__Anaerolineae; o__H39; f__; g__; s__
ASV1511	0.0555556	1.27778	9.77778	22	6.16667	0	k__Bacteria; p__Chloroflexi; c__S085; o__; f__; g__; s__
ASV1618	0	1.83333	10.1667	16.4444	8	2.77778	k__Bacteria; p__NC10
ASV1279	0.0555556	0	0.0555556	23.7222	15.3889	0	k__Bacteria; p__Nitrospirae; c__Nitrospira; o__Nitrospirales; f__Nitrospiraceae
ASV1912	0.333333	9.77778	12.2222	11.1111	4.88889	0.888889	k__Bacteria; p__Actinobacteria; c__Thermoleophilia; o__Gaiellales; f__Gaiellaceae; g__; s__
ASV2229	31.4444	6.38889	1.22222	0.111111	0	0	k__Bacteria; p__Acidobacteria; c__[Chloracidobacteria]; o__RB41; f__Ellin6075; g__; s__
ASV1759	1.22222	0	0	0	37.9444	0	k__Bacteria; p__Planctomycetes; c__Planctomycetia; o__Pirellulales; f__Pirellulaceae; g__; s__
ASV1896	3.72222	2.88889	7.11111	15.2778	9.27778	0.833333	k__Bacteria; p__Acidobacteria; c__iii1-8; o__DS-18; f__; g__; s__
ASV1833	20.1667	13.1667	5.38889	0.388889	0	0	k__Bacteria; p__Chloroflexi; c__Chloroflexi; o__[Roseiflexales]; f__[Kouleothrixaceae]; g__; s__
ASV2009	13.0556	8.66667	13.7222	3.38889	0.277778	0	k__Bacteria; p__Actinobacteria; c__Acidimicrobiia; o__Acidimicrobiales; f__C111; g__; s__
ASV1595	0	0	5	19.8333	6.5	7.77778	k__Bacteria; p__Chloroflexi; c__S085; o__; f__; g__; s__
ASV1855	8.05556	3.55556	0.555556	26.8889	0	0	k__Bacteria; p__Acidobacteria; c__Acidobacteria-6; o__iii1-15; f__; g__; s__
ASV1505	0.111111	0.166667	1.88889	16.1667	20.5556	0.166667	k__Bacteria; p__WS3; c__PRR-12; o__Sediment-1; f__PRR-10; g__; s__
ASV1677	0.388889	0.333333	6.27778	18.0556	11.6667	2.27778	k__Bacteria; p__Acidobacteria; c__Acidobacteria-6; o__CCU21; f__; g__; s__
ASV1923	2	7.27778	12.2778	15.2222	1	1.11111	k__Bacteria; p__Planctomycetes; c__Planctomycetia; o__Gemmatales; f__Gemmataceae; g__; s__
ASV865	0	0	0	16.6111	22.2222	0.0555556	k__Bacteria; p__Chloroflexi; c__Anaerolineae; o__SB-34; f__; g__; s__
ASV1918	0.0555556	3.38889	33.8889	1.55556	0	0	k__Bacteria; p__Acidobacteria; c__Acidobacteria-6; o__CCU21; f__; g__; s__
ASV1821	24.2778	4.44444	3	6.11111	0.666667	0.388889	k__Bacteria; p__Bacteroidetes; c__Cytophagia; o__Cytophagales; f__Cytophagaceae; g__; s__
ASV1881	4.77778	11.5	12.2222	8.55556	0.111111	1.61111	k__Bacteria; p__Acidobacteria; c__; o__; f__; g__; s__
ASV1840	0.0555556	1	4.77778	32.8889	0	0	k__Bacteria; p__Planctomycetes; c__Planctomycetia; o__Gemmatales; f__Gemmataceae; g__; s__
ASV1919	23.5	15.1111	0.0555556	0	0	0	k__Bacteria; p__Proteobacteria; c__Alphaproteobacteria; o__Rhizobiales; f__Hyphomicrobiaceae; g__Rhodoplanes; s__
ASV1900	1.72222	8.05556	26	1.55556	1.33333	0	k__Bacteria; p__Proteobacteria; c__Betaproteobacteria; o__Rhodocyclales; f__Rhodocyclaceae
ASV2060	14.4444	11.2778	4.5	8.22222	0	0.222222	k__Bacteria; p__Proteobacteria; c__Betaproteobacteria; o__MND1; f__; g__; s__
ASV1700	2.22222	3.11111	4.88889	20.9444	6.11111	1.33333	k__Bacteria; p__Proteobacteria; c__Alphaproteobacteria; o__Sphingomonadales; f__Sphingomonadaceae; g__Kaistobacter; s__
ASV1943	30.2222	3.16667	2.27778	2.94444	0	0	k__Bacteria; p__Proteobacteria; c__Alphaproteobacteria; o__Sphingomonadales; f__Sphingomonadaceae; g__Sphingomonas; s__azotifigens
ASV1875	20.2778	6.5	3.22222	7.38889	0.833333	0.333333	k__Bacteria; p__Planctomycetes; c__Planctomycetia; o__Pirellulales; f__Pirellulaceae; g__; s__
ASV1927	16.4444	4.94444	3.16667	11	2.44444	0.555556	k__Bacteria; p__Bacteroidetes; c__[Saprospirae]; o__[Saprospirales]; f__Chitinophagaceae; g__Niabella; s__
ASV1842	0	0.833333	2.77778	2	31.3889	1.55556	k__Bacteria; p__WS3; c__PRR-12; o__Sediment-1; f__PRR-10; g__; s__
ASV466	0.0555556	0	0	7.77778	21.5556	9.16667	k__Bacteria; p__NC10; c__12-24; o__MIZ17; f__; g__; s__
ASV1849	7.55556	24.4444	6.16667	0.388889	0	0	k__Bacteria; p__Chloroflexi; c__Anaerolineae; o__H39; f__; g__; s__
ASV1811	0.833333	5.77778	7.5	14	10.3889	0	k__Bacteria; p__Actinobacteria; c__Acidimicrobiia; o__Acidimicrobiales; f__EB1017; g__; s__
ASV1737	0	0.277778	5.55556	24.1667	8.5	0	k__Bacteria; p__Proteobacteria; c__Alphaproteobacteria; o__Rhizobiales; f__Rhizobiaceae
ASV3647	26.6111	8.55556	0.5	2.55556	0.277778	0	k__Bacteria; p__Acidobacteria; c__[Chloracidobacteria]; o__RB41; f__; g__; s__
ASV1911	0.166667	8.77778	14.8333	12	0.111111	2.55556	k__Bacteria
ASV1935	3.55556	18.1111	12.5556	4.22222	0	0	k__Bacteria; p__Acidobacteria; c__Acidobacteria-6; o__iii1-15; f__; g__; s__
ASV1234	8.77778	6.61111	2.27778	3.44444	2.88889	14.3889	k__Bacteria; p__Actinobacteria; c__Actinobacteria; o__Actinomycetales; f__Sporichthyaceae; g__; s__
ASV1928	0.722222	4.22222	15.8889	15.2778	2.16667	0.0555556	k__Bacteria; p__Actinobacteria; c__Thermoleophilia; o__Solirubrobacterales; f__; g__; s__
ASV1917	23.2222	9.44444	5.05556	0.166667	0.333333	0.0555556	k__Bacteria; p__Acidobacteria; c__BPC102; o__MVS-40; f__; g__; s__
ASV1969	25.8889	11.8889	0.5	0	0	0	k__Bacteria; p__Chloroflexi; c__C0119; o__; f__; g__; s__
ASV1907	26.8889	5.27778	1.61111	4.5	0	0	k__Bacteria; p__Proteobacteria; c__Deltaproteobacteria; o__NB1-j; f__; g__; s__
ASV2100	25.3333	4.44444	1.38889	3.72222	3.33333	0	k__Bacteria; p__Planctomycetes; c__Planctomycetia; o__Pirellulales; f__Pirellulaceae; g__; s__
ASV1335	20.2778	3.83333	0.888889	0.555556	0	12.6111	k__Bacteria; p__Proteobacteria; c__Alphaproteobacteria; o__Rhodospirillales; f__Rhodospirillaceae; g__Skermanella; s__
ASV2284	17.0556	10.5	1.72222	8.83333	0.0555556	0	k__Bacteria; p__Planctomycetes; c__Planctomycetia; o__Planctomycetales; f__Planctomycetaceae; g__Planctomyces; s__
ASV1778	0.166667	1.55556	3.77778	26.4444	6.05556	0.166667	k__Bacteria; p__Actinobacteria; c__MB-A2-108; o__0319-7L14; f__; g__; s__
ASV2006	22.9444	9.77778	0.944444	3.88889	0.555556	0	k__Bacteria; p__Planctomycetes; c__Planctomycetia; o__Pirellulales; f__Pirellulaceae; g__Pirellula; s__
ASV1728	35.7222	2	0.222222	0.166667	0	0	k__Bacteria; p__Bacteroidetes; c__Sphingobacteriia; o__Sphingobacteriales; f__Sphingobacteriaceae; g__Pedobacter; s__
ASV2270	31.4444	6.16667	0.333333	0.111111	0	0	k__Bacteria; p__Proteobacteria; c__Alphaproteobacteria; o__Rhizobiales; f__Hyphomicrobiaceae; g__Rhodoplanes; s__
ASV1977	20.5556	16.9444	0.555556	0	0	0	k__Bacteria; p__Planctomycetes; c__Phycisphaerae; o__WD2101; f__; g__; s__
ASV1801	16.2778	15.7778	3.61111	2.38889	0	0	k__Bacteria; p__Actinobacteria; c__MB-A2-108; o__0319-7L14; f__; g__; s__
ASV842	0	0	0	0	0	37.9444	k__Bacteria; p__Proteobacteria; c__Betaproteobacteria; o__Burkholderiales; f__Oxalobacteraceae; g__Cupriavidus
ASV1963	28.3333	6	0.277778	0	3.27778	0	k__Bacteria; p__Proteobacteria; c__Deltaproteobacteria; o__Myxococcales; f__Nannocystaceae; g__Nannocystis; s__
ASV2056	8.66667	11.5	6.88889	0.722222	0.444444	9.66667	k__Bacteria; p__Proteobacteria; c__Betaproteobacteria; o__Burkholderiales; f__Comamonadaceae
ASV1874	0.0555556	3.55556	14.6667	19.5556	0	0	k__Bacteria; p__Chloroflexi; c__Anaerolineae; o__H39; f__; g__; s__
ASV1751	0.333333	0.944444	10.7778	20.8889	4.88889	0	k__Bacteria; p__Chloroflexi; c__Ellin6529; o__; f__; g__; s__
ASV1844	0.166667	0.222222	0	37.4444	0	0	k__Bacteria; p__Planctomycetes; c__Planctomycetia; o__Gemmatales; f__Gemmataceae; g__; s__
ASV1987	3.38889	11.7222	21.5556	1.05556	0	0	k__Bacteria; p__Actinobacteria; c__Actinobacteria; o__Actinomycetales; f__Nocardioidaceae
ASV1897	35.6111	1.11111	0.388889	0.611111	0	0	k__Bacteria; p__Proteobacteria; c__Gammaproteobacteria; o__Xanthomonadales; f__Sinobacteraceae; g__; s__
ASV1316	0	0	0	0.555556	20.5	16.6667	k__Bacteria; p__Proteobacteria; c__Betaproteobacteria; o__Nitrosomonadales; f__; g__; s__
ASV2217	19.5556	6	5.88889	4.94444	0.444444	0.888889	k__Bacteria; p__Acidobacteria; c__iii1-8; o__DS-18; f__; g__; s__
ASV1809	0.111111	2.72222	11.2222	22.7222	0.944444	0	k__Bacteria; p__GAL15; c__; o__; f__; g__; s__
ASV2049	0.333333	1.66667	2.88889	2.16667	29.8889	0.722222	k__Bacteria; p__Acidobacteria; c__Acidobacteria-6; o__iii1-15; f__; g__; s__
ASV1216	3.11111	0.277778	0.166667	0	34	0.0555556	k__Bacteria; p__Proteobacteria; c__Alphaproteobacteria; o__Rhizobiales; f__Hyphomicrobiaceae; g__Rhodoplanes; s__
ASV1702	0	10.1667	14.6111	5.66667	7.11111	0	k__Bacteria; p__Chloroflexi; c__Ktedonobacteria; o__Ktedonobacterales; f__Ktedonobacteraceae; g__FFCH10602; s__
ASV1988	20.8889	16.5556	0.111111	0	0	0	k__Bacteria; p__Planctomycetes; c__Planctomycetia; o__Pirellulales; f__Pirellulaceae; g__Pirellula; s__
ASV2045	14.2222	18.5	1.44444	0.833333	0.166667	2.38889	k__Bacteria; p__Firmicutes; c__Bacilli; o__Bacillales
ASV1813	10.8333	9.88889	3.44444	6.05556	7.05556	0.222222	k__Bacteria; p__Proteobacteria; c__Deltaproteobacteria; o__NB1-j; f__; g__; s__
ASV1957	0	0.888889	27.6111	9	0	0	k__Bacteria; p__Actinobacteria; c__MB-A2-108; o__0319-7L14; f__; g__; s__
ASV837	0	0	0	0.555556	36.9444	0	k__Bacteria; p__Bacteroidetes; c__[Saprospirae]; o__[Saprospirales]; f__Chitinophagaceae; g__Chitinophaga; s__
ASV1603	0	0	2.16667	28.6111	6	0.666667	k__Bacteria; p__Actinobacteria; c__Acidimicrobiia; o__Acidimicrobiales; f__; g__; s__
ASV1891	10.2778	8.16667	17.9444	1.05556	0	0	k__Bacteria; p__Proteobacteria; c__Betaproteobacteria; o__Methylophilales; f__Methylophilaceae; g__Methylotenera; s__mobilis
ASV1701	0.222222	1.88889	7.11111	24.5	3.05556	0.611111	k__Bacteria; p__WS3; c__PRR-12; o__Sediment-1
ASV1898	25.2222	10.8333	1.05556	0.111111	0.166667	0	k__Bacteria; p__Planctomycetes; c__Phycisphaerae; o__WD2101; f__; g__; s__
ASV2139	5.55556	24.0556	7.5	0.222222	0	0	k__Archaea; p__Crenarchaeota; c__Thaumarchaeota; o__Nitrososphaerales; f__Nitrososphaeraceae; g__Candidatus Nitrososphaera; s__
ASV1890	0	3.55556	26.3333	7.44444	0	0	k__Bacteria; p__Actinobacteria; c__Thermoleophilia; o__Gaiellales; f__Gaiellaceae; g__; s__
ASV1960	5.16667	3.27778	5.5	0.611111	21.9444	0.777778	k__Bacteria; p__Proteobacteria; c__Deltaproteobacteria; o__Myxococcales
ASV902	0	0	0	0.0555556	37.2222	0	k__Bacteria; p__Bacteroidetes; c__[Saprospirae]; o__[Saprospirales]; f__Chitinophagaceae; g__; s__
ASV2313	7.61111	8.38889	2.27778	14.4444	4.38889	0.111111	k__Bacteria; p__Chloroflexi; c__Anaerolineae; o__envOPS12; f__; g__; s__
ASV2174	19.2778	6.11111	4.83333	6.72222	0.277778	0	k__Bacteria; p__Proteobacteria; c__Alphaproteobacteria; o__Rhizobiales; f__Phyllobacteriaceae; g__Mesorhizobium; s__
ASV1906	2.88889	1.05556	3.55556	17.5556	12.1667	0	k__Bacteria; p__Acidobacteria; c__Acidobacteria-6; o__CCU21; f__; g__; s__
ASV2286	5.55556	11.2778	10.8889	7.44444	2	0	k__Bacteria; p__Chloroflexi; c__TK10; o__B07_WMSP1; f__; g__; s__
ASV1848	0.611111	0	0	0	36.5556	0	k__Bacteria; p__Proteobacteria; c__Gammaproteobacteria; o__Xanthomonadales; f__Xanthomonadaceae
ASV1971	16.3889	15.7222	4.72222	0.333333	0	0	k__Bacteria; p__Actinobacteria; c__Actinobacteria; o__Actinomycetales
ASV2133	0	0.222222	9.66667	5.61111	21.6111	0	k__Bacteria; p__Chloroflexi; c__Anaerolineae
ASV1283	0.0555556	4	6.88889	9.72222	14.9444	1.5	k__Bacteria
ASV1857	19.0556	3.66667	2.27778	10.7222	1.33333	0	k__Bacteria; p__Verrucomicrobia; c__[Spartobacteria]; o__[Chthoniobacterales]; f__[Chthoniobacteraceae]; g__; s__
ASV1981	7.33333	7.88889	15.3333	6.5	0	0	k__Bacteria; p__Actinobacteria; c__Thermoleophilia; o__Solirubrobacterales; f__; g__; s__
ASV1767	0	0.0555556	4.55556	16.2222	12.8333	3.38889	k__Bacteria; p__Planctomycetes; c__Phycisphaerae; o__Phycisphaerales; f__; g__; s__
ASV1598	3.88889	3.88889	9.55556	16.1111	2.77778	0.777778	k__Bacteria; p__Bacteroidetes; c__[Saprospirae]; o__[Saprospirales]; f__Chitinophagaceae; g__; s__
ASV1858	7.5	5.16667	10.8333	13.4444	0.0555556	0	k__Bacteria; p__Actinobacteria; c__Thermoleophilia; o__Gaiellales; f__Gaiellaceae; g__; s__
ASV1999	2.5	20.4444	11.9444	2.11111	0	0	k__Bacteria; p__Actinobacteria; c__Thermoleophilia; o__Gaiellales; f__Gaiellaceae; g__; s__
ASV1979	0	0.166667	11.3889	25.3333	0.0555556	0	k__Bacteria; p__Actinobacteria; c__Actinobacteria; o__Micrococcales; f__; g__; s__
ASV572	0.277778	0	6.05556	22.7222	6.72222	1.11111	k__Bacteria; p__Chloroflexi; c__Anaerolineae
ASV1980	0.0555556	0.111111	4.33333	32.2778	0	0	k__Bacteria; p__Actinobacteria; c__Actinobacteria; o__Micrococcales; f__; g__; s__
ASV1937	28.8889	3.16667	1.72222	0.833333	2	0.0555556	k__Bacteria; p__Actinobacteria; c__Thermoleophilia; o__Gaiellales; f__Gaiellaceae; g__; s__
ASV1651	0.0555556	0.777778	8	16.9444	10.0556	0.833333	k__Bacteria; p__Chloroflexi; c__Ellin6529; o__; f__; g__; s__
ASV2094	0	0	0.0555556	0.277778	36.3333	0	k__Bacteria; p__Nitrospirae; c__Nitrospira; o__Nitrospirales; f__0319-6A21; g__; s__
ASV1822	3.38889	11.3333	9.72222	9.55556	2.5	0.166667	k__Bacteria; p__WS3; c__PRR-12; o__Sediment-1; f__; g__; s__
ASV1976	0.666667	8.72222	24.6111	2.61111	0	0	k__Bacteria; p__Planctomycetes; c__Planctomycetia; o__Gemmatales; f__Gemmataceae; g__Gemmata; s__
ASV2021	0.111111	5.33333	15.1667	16	0	0	k__Bacteria; p__Acidobacteria; c__Acidobacteria-6; o__CCU21; f__; g__; s__
ASV2093	6.5	16.1111	10.3889	3.38889	0.222222	0	k__Bacteria; p__Planctomycetes; c__Phycisphaerae; o__WD2101; f__; g__; s__
ASV1856	0	5.27778	18.1667	11.7778	1.27778	0	k__Bacteria; p__Acidobacteria; c__Acidobacteria-6; o__iii1-15; f__; g__; s__
ASV3409	24.4444	9.16667	2.83333	0	0.0555556	0	k__Bacteria; p__Acidobacteria; c__Acidobacteria-6; o__iii1-15; f__; g__; s__
ASV1341	0.777778	2.16667	1.66667	0.444444	31.3889	0.0555556	k__Bacteria; p__Proteobacteria; c__Betaproteobacteria; o__Burkholderiales; f__Oxalobacteraceae
ASV1873	0	0	0	0	36.5	0	k__Bacteria; p__Proteobacteria; c__Alphaproteobacteria; o__Rhizobiales; f__Rhizobiaceae
ASV2422	8.38889	19.6667	7.55556	0.833333	0	0	k__Bacteria; p__Acidobacteria; c__Acidobacteria-6; o__iii1-15; f__; g__; s__
ASV2090	1.66667	8	21.0556	5.38889	0.333333	0	k__Bacteria; p__Chloroflexi; c__Anaerolineae; o__GCA004; f__; g__; s__
ASV1468	0	0.222222	2.55556	13	12.2222	8.44444	k__Bacteria; p__Armatimonadetes; c__0319-6E2; o__; f__; g__; s__
ASV1885	0	0.111111	14.7778	18.1111	2.16667	1.22222	k__Bacteria; p__Chloroflexi; c__Anaerolineae
ASV1968	0.388889	3.22222	14.3333	18.4444	0	0	k__Bacteria; p__Actinobacteria; c__Thermoleophilia; o__Gaiellales; f__; g__; s__
ASV2212	7.44444	24.7778	3.88889	0.277778	0	0	k__Bacteria; p__Acidobacteria; c__Acidobacteria-6; o__iii1-15; f__mb2424; g__; s__
ASV1584	0	0	5.83333	25.2222	5.33333	0	k__Bacteria; p__Proteobacteria; c__Betaproteobacteria
ASV1836	1.27778	8.11111	11.1667	13.6667	2	0.111111	k__Bacteria; p__Actinobacteria; c__Thermoleophilia; o__Gaiellales; f__Gaiellaceae; g__; s__
ASV1634	0.0555556	0.0555556	3.88889	18.2222	13.0556	1.05556	k__Bacteria; p__Actinobacteria; c__Actinobacteria; o__Actinomycetales; f__Micrococcaceae
ASV1826	0	1.27778	3.44444	30.8333	0.777778	0	k__Bacteria; p__Chloroflexi
ASV2073	1.33333	15.3333	19.6111	0.0555556	0	0	k__Bacteria; p__Acidobacteria; c__Acidobacteria-6; o__iii1-15; f__; g__; s__
ASV2040	7.55556	13.5556	11.6667	3.38889	0.166667	0	k__Bacteria; p__Actinobacteria; c__Thermoleophilia; o__Gaiellales; f__Gaiellaceae; g__; s__
ASV1934	0	0	0.111111	5.5	30.6667	0	k__Bacteria; p__Acidobacteria; c__Acidobacteria-6; o__iii1-15; f__RB40; g__; s__
ASV2102	16.9444	3.33333	14.6111	1.27778	0.0555556	0	k__Bacteria; p__Planctomycetes; c__OM190; o__agg27; f__; g__; s__
ASV1993	1.11111	10.8889	19.4444	4.77778	0	0	k__Bacteria; p__Chloroflexi; c__Anaerolineae; o__GCA004; f__; g__; s__
ASV2030	2.11111	8.11111	11	11.2778	0.611111	3.05556	k__Bacteria; p__Planctomycetes; c__Planctomycetia; o__Gemmatales; f__Gemmataceae; g__; s__
ASV1866	0	0	0.444444	1.66667	34.0556	0	k__Bacteria
ASV2034	27.4444	7.5	1.05556	0.166667	0	0	k__Bacteria; p__Acidobacteria; c__Acidobacteria-6; o__iii1-15; f__mb2424; g__; s__
ASV768	0	0	0	0.666667	0	35.5	k__Bacteria; p__Proteobacteria; c__Alphaproteobacteria; o__Rhizobiales
ASV1965	0.333333	9.55556	17.7778	8.44444	0	0	k__Bacteria; p__Proteobacteria; c__Betaproteobacteria; o__; f__; g__; s__
ASV2391	0.833333	9.61111	15.3889	6.83333	3.44444	0	k__Bacteria; p__Actinobacteria; c__Thermoleophilia; o__Gaiellales; f__Gaiellaceae; g__; s__
ASV1958	10.8889	5.16667	7.66667	11.4444	0.944444	0	k__Bacteria; p__Acidobacteria; c__Acidobacteria-6; o__iii1-15; f__; g__; s__
ASV2007	7.44444	2.33333	4.05556	9.27778	12.5	0.5	k__Bacteria; p__Proteobacteria; c__Gammaproteobacteria; o__Xanthomonadales; f__Sinobacteraceae; g__; s__
ASV1972	0	0	0.166667	3.05556	7.16667	25.7222	k__Archaea; p__Euryarchaeota; c__Thermoplasmata; o__E2; f__[Methanomassiliicoccaceae]; g__; s__
ASV2097	11	22.0556	2.38889	0.666667	0	0	k__Bacteria
ASV590	0	0	0	2.44444	33.1667	0.5	k__Bacteria; p__Proteobacteria; c__Gammaproteobacteria; o__Pseudomonadales; f__Moraxellaceae; g__Acinetobacter; s__lwoffii
ASV1884	0.666667	7.38889	15.4444	7.61111	4.94444	0	k__Bacteria; p__Proteobacteria; c__Alphaproteobacteria
ASV2257	4.5	9.94444	16.4444	5.11111	0.0555556	0	k__Bacteria; p__Actinobacteria; c__Thermoleophilia; o__Solirubrobacterales; f__Conexibacteraceae; g__; s__
ASV1953	23	12.9444	0.111111	0	0	0	k__Bacteria; p__Chloroflexi; c__Chloroflexi; o__[Roseiflexales]; f__[Kouleothrixaceae]; g__; s__
ASV3151	12.7778	8.61111	5.05556	6.88889	1.77778	0.944444	k__Bacteria; p__Acidobacteria; c__Acidobacteria-6; o__iii1-15; f__; g__; s__
ASV1861	0.111111	0.833333	8.61111	22.6111	3.72222	0.166667	k__Bacteria; p__Actinobacteria; c__Thermoleophilia; o__Gaiellales; f__Gaiellaceae; g__; s__
ASV1985	0.0555556	4.61111	15.6667	15.6111	0.0555556	0	k__Bacteria; p__Actinobacteria; c__Thermoleophilia; o__Gaiellales; f__Gaiellaceae; g__; s__
ASV2135	5.5	8.83333	8.44444	11.5556	1.66667	0	k__Bacteria; p__Actinobacteria; c__Acidimicrobiia; o__Acidimicrobiales; f__; g__; s__
ASV2516	11.7778	13.5	6.5	3	0.833333	0.388889	k__Bacteria; p__Planctomycetes; c__Planctomycetia; o__Pirellulales; f__Pirellulaceae; g__A17; s__
ASV2215	32.2222	2.44444	0.888889	0.333333	0	0.111111	k__Bacteria; p__Acidobacteria; c__Sva0725; o__Sva0725; f__; g__; s__
ASV1762	0.111111	0	4.72222	21.1667	10	0	k__Bacteria; p__Chloroflexi; c__Gitt-GS-136; o__; f__; g__; s__
ASV2018	5.33333	10.2222	18.2222	2.22222	0	0	k__Archaea; p__Crenarchaeota; c__Thaumarchaeota; o__Cenarchaeales; f__Cenarchaeaceae; g__; s__
ASV2152	0.111111	2.16667	15.6667	17.6667	0.333333	0	k__Bacteria; p__Chloroflexi; c__Anaerolineae
ASV2066	4.72222	15.4444	15.5556	0.222222	0	0	k__Bacteria; p__Actinobacteria; c__Thermoleophilia; o__Solirubrobacterales; f__; g__; s__
ASV1939	8.27778	12.7778	12.3889	2.44444	0	0	k__Bacteria; p__Planctomycetes; c__Phycisphaerae; o__WD2101; f__; g__; s__
ASV2474	24.7222	10.0556	0.5	0	0.555556	0	k__Bacteria; p__Proteobacteria; c__Alphaproteobacteria
ASV2236	4.27778	10.6111	4.88889	14.3889	0.944444	0.722222	k__Bacteria; p__Acidobacteria; c__Acidobacteria-6; o__iii1-15; f__; g__; s__
ASV2076	7.94444	14.2778	7.22222	2.66667	3.55556	0.166667	k__Bacteria; p__WS3; c__PRR-12; o__Sediment-1; f__PRR-10; g__; s__
ASV832	0	0	0.388889	2.38889	9.11111	23.9444	k__Bacteria; p__NC10; c__12-24
ASV1223	2.83333	9.88889	4.11111	6.11111	0.111111	12.7222	k__Bacteria; p__Actinobacteria; c__Actinobacteria; o__Actinomycetales; f__Nocardioidaceae
ASV1982	18.3333	7.22222	7.11111	3	0.111111	0	k__Bacteria; p__Actinobacteria; c__Acidimicrobiia; o__Acidimicrobiales; f__C111; g__; s__
ASV2266	5.61111	11.9444	14.1667	4.05556	0	0	k__Bacteria; p__Armatimonadetes; c__0319-6E2; o__; f__; g__; s__
ASV1954	0.111111	6.72222	19.1111	9.77778	0	0	k__Bacteria; p__Armatimonadetes; c__0319-6E2; o__; f__; g__; s__
ASV2005	3.72222	0.777778	0.111111	0.444444	30.5556	0	k__Bacteria; p__Proteobacteria; c__Alphaproteobacteria; o__Rhizobiales; f__Phyllobacteriaceae; g__Mesorhizobium; s__
ASV2199	23.6111	9.66667	1.61111	0.0555556	0	0.666667	k__Bacteria; p__Acidobacteria; c__Acidobacteria-6; o__iii1-15; f__RB40; g__; s__
ASV2099	0.166667	4.38889	7.27778	23.2778	0.444444	0	k__Bacteria; p__Actinobacteria; c__Acidimicrobiia; o__Acidimicrobiales; f__C111; g__; s__
ASV1711	0.0555556	0.222222	2.5	23	9.77778	0	k__Bacteria; p__Nitrospirae; c__Nitrospira; o__Nitrospirales; f__0319-6A21; g__; s__
ASV798	0	0	0	0	13.3889	22.1667	k__Archaea; p__Crenarchaeota; c__Thaumarchaeota; o__Cenarchaeales; f__Cenarchaeaceae; g__; s__
ASV3706	2.88889	0.388889	0.833333	1.38889	30	0	k__Bacteria; p__Acidobacteria; c__Acidobacteria-6; o__iii1-15; f__; g__; s__
ASV2177	0.833333	19.4444	14.9444	0.222222	0.0555556	0	k__Bacteria; p__Nitrospirae; c__Nitrospira; o__Nitrospirales; f__0319-6A21; g__; s__
ASV1947	0.166667	0.277778	0.333333	0	0	34.7222	k__Bacteria; p__Firmicutes; c__Bacilli; o__Bacillales; f__Paenibacillaceae; g__Paenibacillus; s__
ASV1731	0.111111	3.33333	12.6667	16.5	2.83333	0	k__Bacteria; p__Chloroflexi
ASV2206	22.5556	5.22222	3.66667	2.16667	1.72222	0.111111	k__Bacteria; p__Proteobacteria; c__Betaproteobacteria; o__IS-44; f__; g__; s__
ASV2020	7.38889	7.55556	6.77778	2.66667	11.0556	0	k__Bacteria; p__Acidobacteria; c__Acidobacteria-6; o__iii1-15; f__mb2424; g__; s__
ASV1949	11.2778	6.27778	7.88889	4.05556	5.5	0.444444	k__Bacteria; p__Actinobacteria; c__Acidimicrobiia; o__Acidimicrobiales; f__; g__; s__
ASV2185	18.4444	10.2222	6.33333	0.444444	0	0	k__Bacteria; p__Acidobacteria; c__Acidobacteria-6; o__iii1-15; f__; g__; s__
ASV1929	5.16667	2.5	4.11111	20	3.66667	0	k__Bacteria; p__Actinobacteria; c__Thermoleophilia; o__Solirubrobacterales; f__Solirubrobacteraceae; g__; s__
ASV1591	1.05556	0.722222	5.61111	6.27778	21.7778	0	k__Bacteria; p__Actinobacteria; c__Actinobacteria; o__Actinomycetales; f__Micromonosporaceae
ASV1990	0.388889	0.166667	0	0	0	34.8889	k__Bacteria; p__Planctomycetes; c__Planctomycetia; o__Gemmatales; f__Gemmataceae; g__Gemmata; s__
ASV2016	34.0556	1.27778	0.0555556	0	0	0	k__Bacteria
ASV2642	8.33333	11.7778	8.66667	6.61111	0	0	k__Bacteria; p__Acidobacteria; c__Acidobacteria-6; o__iii1-15; f__; g__; s__
ASV1995	1.22222	3.66667	24.9444	5.05556	0.0555556	0.444444	k__Bacteria; p__Acidobacteria; c__iii1-8; o__DS-18; f__; g__; s__
ASV2104	4.33333	7.5	6.77778	3.33333	13.3889	0	k__Bacteria; p__Proteobacteria; c__Betaproteobacteria; o__SC-I-84; f__; g__; s__
ASV2054	1.38889	3.27778	9.38889	21	0.222222	0	k__Bacteria; p__Actinobacteria; c__Thermoleophilia; o__Gaiellales; f__Gaiellaceae; g__; s__
ASV2243	13	11	5.38889	3.27778	2.55556	0	k__Bacteria; p__Verrucomicrobia; c__[Spartobacteria]; o__[Chthoniobacterales]; f__[Chthoniobacteraceae]; g__DA101; s__
ASV1952	2.38889	1.05556	8.66667	5.72222	9.77778	7.61111	k__Bacteria; p__Proteobacteria; c__Betaproteobacteria; o__Burkholderiales; f__Comamonadaceae
ASV2137	9.88889	20.7778	3.77778	0.722222	0	0	k__Bacteria; p__Acidobacteria; c__Acidobacteria-6; o__iii1-15; f__mb2424; g__; s__
ASV1035	12.6667	1.83333	1.88889	4.55556	2.5	11.7222	k__Bacteria; p__Actinobacteria; c__Actinobacteria; o__Actinomycetales; f__Nocardioidaceae; g__; s__
ASV2183	25.5556	9.5	0.0555556	0	0	0	k__Bacteria
ASV2419	13.8333	10.1111	2.22222	3.11111	4.94444	0.888889	k__Bacteria; p__Planctomycetes; c__Planctomycetia; o__Gemmatales; f__Gemmataceae; g__; s__
ASV1902	0.5	0.222222	1.94444	26.8333	5.55556	0	k__Bacteria; p__Proteobacteria; c__Betaproteobacteria
ASV1100	0.0555556	0.166667	0.222222	11.1111	5.94444	17.5556	k__Bacteria; p__Actinobacteria; c__MB-A2-108; o__0319-7L14; f__; g__; s__
ASV2228	14.8333	1.72222	0.333333	0.611111	0	17.5556	k__Bacteria; p__Planctomycetes; c__Planctomycetia; o__Pirellulales; f__Pirellulaceae
ASV2080	34.0556	0.444444	0.0555556	0.5	0	0	k__Bacteria; p__Verrucomicrobia; c__[Pedosphaerae]; o__[Pedosphaerales]
ASV2085	0.833333	4.33333	18.8333	11.0556	0	0	k__Bacteria; p__Armatimonadetes; c__0319-6E2; o__; f__; g__; s__
ASV2033	0.388889	8.88889	16.3333	8.22222	1.22222	0	k__Bacteria; p__Acidobacteria; c__BPC102; o__MVS-40; f__; g__; s__
ASV367	0.277778	0.333333	0	0.666667	33.6667	0	k__Bacteria; p__Bacteroidetes; c__[Saprospirae]; o__[Saprospirales]; f__Chitinophagaceae; g__Sediminibacterium; s__
ASV2140	23.6111	7.55556	3.11111	0.611111	0	0	k__Bacteria; p__Acidobacteria; c__Acidobacteria-6; o__iii1-15; f__; g__; s__
ASV2108	13.2222	21.3889	0.277778	0	0	0	k__Bacteria; p__Verrucomicrobia; c__[Spartobacteria]; o__[Chthoniobacterales]; f__[Chthoniobacteraceae]; g__; s__
ASV2314	3.83333	19.1111	6	5.83333	0.0555556	0	k__Bacteria; p__Acidobacteria; c__[Chloracidobacteria]; o__RB41; f__; g__; s__
ASV1997	0.166667	4.66667	11.7222	15.7778	2.44444	0	k__Bacteria; p__Planctomycetes; c__Planctomycetia; o__Gemmatales; f__Gemmataceae; g__; s__
ASV1036	0.277778	0.333333	0.333333	1.77778	32.0556	0	k__Bacteria; p__Chloroflexi; c__Thermomicrobia; o__JG30-KF-CM45; f__; g__; s__
ASV1655	0	0	0.222222	7.55556	26.9444	0.0555556	k__Bacteria; p__Proteobacteria; c__Betaproteobacteria; o__MND1; f__; g__; s__
ASV2062	0	10	17.2222	7.55556	0	0	k__Bacteria; p__Chloroflexi; c__Anaerolineae; o__H39; f__; g__; s__
ASV2082	6.22222	4.22222	8.88889	12.7222	2.33333	0.333333	k__Bacteria; p__Proteobacteria; c__Alphaproteobacteria; o__Rhizobiales; f__Hyphomicrobiaceae; g__Hyphomicrobium; s__
ASV2351	12.6111	15.2222	6.83333	0.0555556	0	0	k__Bacteria; p__Verrucomicrobia; c__[Spartobacteria]; o__[Chthoniobacterales]; f__[Chthoniobacteraceae]; g__DA101; s__
ASV1948	0.777778	1.61111	0.888889	15.8889	0.888889	14.6667	k__Bacteria; p__Planctomycetes; c__Planctomycetia; o__Pirellulales; f__Pirellulaceae; g__Pirellula; s__
ASV2065	0.722222	0.666667	6	27.3333	0	0	k__Bacteria
ASV2179	17	0.888889	0.111111	15.5	1.22222	0	k__Bacteria; p__Verrucomicrobia; c__Verrucomicrobiae; o__Verrucomicrobiales; f__Verrucomicrobiaceae; g__; s__
ASV2261	26.0556	4	0.944444	0.666667	1.72222	1.27778	k__Bacteria; p__Actinobacteria; c__Actinobacteria; o__Actinomycetales; f__Pseudonocardiaceae; g__Pseudonocardia; s__
ASV2121	22.8889	11	0.555556	0.222222	0	0	k__Bacteria; p__Planctomycetes; c__Phycisphaerae; o__WD2101; f__; g__; s__
ASV2044	0	0	28.8333	5.77778	0	0	k__Bacteria; p__Actinobacteria; c__Actinobacteria; o__Actinomycetales
ASV2004	0.333333	5.88889	17.2222	10.3333	0.777778	0	k__Bacteria; p__Actinobacteria; c__Thermoleophilia; o__Gaiellales; f__Gaiellaceae; g__; s__
ASV1940	2.27778	1.72222	7.44444	16.8889	6.16667	0.0555556	k__Bacteria; p__Actinobacteria; c__Acidimicrobiia; o__Acidimicrobiales; f__; g__; s__
ASV2086	0.444444	0.444444	1.44444	1.22222	31	0	k__Bacteria; p__Planctomycetes; c__Planctomycetia; o__Gemmatales; f__Gemmataceae; g__Gemmata; s__
ASV2010	0	0	0	0	34.5556	0	k__Bacteria; p__Proteobacteria; c__Alphaproteobacteria; o__Rhizobiales
ASV2035	11.8333	9.11111	6.33333	5.38889	1.88889	0	k__Bacteria; p__Actinobacteria; c__Actinobacteria; o__Actinomycetales; f__Micromonosporaceae; g__Catellatospora; s__
ASV2161	30.5	1.33333	2	0.722222	0	0	k__Bacteria; p__Acidobacteria; c__[Chloracidobacteria]; o__RB41; f__; g__; s__
ASV2069	17.6111	10.6111	5.94444	0.277778	0	0	k__Bacteria; p__Actinobacteria; c__Acidimicrobiia; o__Acidimicrobiales; f__EB1017; g__; s__
ASV2306	31.5	2.11111	0.222222	0.444444	0.166667	0	k__Bacteria; p__Verrucomicrobia; c__[Pedosphaerae]; o__[Pedosphaerales]; f__; g__; s__
ASV1671	1.83333	15.1111	10.7222	6.05556	0.0555556	0.666667	k__Bacteria; p__Nitrospirae; c__Nitrospira; o__Nitrospirales; f__Nitrospiraceae; g__; s__
ASV2400	7.88889	10	15.4444	1	0.0555556	0	k__Bacteria; p__Acidobacteria; c__Acidobacteria-6; o__iii1-15; f__; g__; s__
ASV1832	6.66667	1.33333	2.61111	16.5556	6.72222	0.5	k__Bacteria; p__Nitrospirae; c__Nitrospira; o__Nitrospirales; f__Nitrospiraceae; g__Nitrospira; s__
ASV2087	9.83333	22.9444	1.55556	0.0555556	0	0	k__Bacteria; p__Chloroflexi; c__Anaerolineae; o__SBR1031; f__A4b; g__; s__
ASV2196	15.3333	2.38889	0.388889	10.3333	5	0.888889	k__Bacteria; p__Proteobacteria; c__Alphaproteobacteria; o__Sphingomonadales; f__Sphingomonadaceae; g__Sphingomonas; s__
ASV1989	0.0555556	0.166667	5.66667	22.2778	6.11111	0	k__Bacteria; p__Actinobacteria; c__Thermoleophilia; o__Gaiellales; f__Gaiellaceae; g__; s__
ASV2109	3.88889	13.8889	13.8333	2.61111	0	0	k__Bacteria; p__Chloroflexi; c__Anaerolineae; o__SBR1031; f__oc28; g__; s__
ASV1970	0.166667	2.27778	8	14.8889	8.72222	0.166667	k__Bacteria; p__Planctomycetes; c__Planctomycetia; o__Pirellulales; f__Pirellulaceae; g__; s__
ASV2131	3.66667	15.3889	12.7778	2.38889	0	0	k__Bacteria; p__Actinobacteria; c__Thermoleophilia; o__Solirubrobacterales; f__; g__; s__
ASV1859	0.166667	0.0555556	3.5	17.8889	12.6111	0	k__Bacteria; p__Acidobacteria; c__Acidobacteria-6; o__iii1-15; f__; g__; s__
ASV1733	0	1.27778	6.33333	7	17.4444	2.11111	k__Bacteria
ASV2147	29.2222	4.27778	0.555556	0.111111	0	0	k__Bacteria; p__Planctomycetes; c__Phycisphaerae; o__WD2101; f__; g__; s__
ASV1950	0.944444	12.5556	10.2222	8.72222	1.55556	0.166667	k__Bacteria; p__Acidobacteria; c__BPC102; o__; f__; g__; s__
ASV2026	0.111111	1.33333	6.61111	25	1.05556	0	k__Bacteria; p__Proteobacteria; c__Alphaproteobacteria
ASV2059	7.38889	21.8333	4.83333	0	0	0	k__Bacteria; p__Planctomycetes; c__Planctomycetia; o__Gemmatales; f__Gemmataceae; g__Gemmata; s__
ASV2149	21.7222	11.8889	0.222222	0.0555556	0.166667	0	k__Bacteria; p__Chloroflexi; c__Thermomicrobia; o__JG30-KF-CM45; f__; g__; s__
ASV2132	0	0.333333	8.05556	22.1111	3.55556	0	k__Bacteria; p__Chloroflexi; c__Anaerolineae; o__S0208; f__; g__; s__
ASV2167	2.38889	13.6111	16.3889	1.66667	0	0	k__Bacteria; p__Actinobacteria; c__Acidimicrobiia; o__Acidimicrobiales; f__C111; g__; s__
ASV2025	0.388889	0	0.0555556	0	32.7222	0.888889	k__Bacteria; p__Actinobacteria; c__Actinobacteria; o__Actinomycetales; f__Cellulomonadaceae; g__Cellulomonas
ASV2467	18.1667	8.11111	6.22222	1.38889	0.111111	0	k__Bacteria; p__Chloroflexi; c__TK10; o__B07_WMSP1; f__FFCH4570; g__; s__
ASV2037	2.55556	5.33333	7.94444	8.44444	9.72222	0	k__Bacteria; p__Planctomycetes; c__Planctomycetia; o__Pirellulales; f__Pirellulaceae; g__; s__
ASV1554	0	0.111111	1.05556	6.11111	12.9444	13.7778	k__Bacteria; p__Acidobacteria; c__Acidobacteria-6; o__BPC015; f__; g__; s__
ASV2008	1.22222	15.5556	13.0556	3.33333	0.777778	0	k__Bacteria; p__Acidobacteria; c__Acidobacteria-6; o__iii1-15; f__mb2424; g__; s__
ASV2046	0.222222	7.11111	12.0556	14.2222	0.333333	0	k__Bacteria; p__Proteobacteria; c__Deltaproteobacteria; o__Syntrophobacterales; f__Syntrophobacteraceae; g__; s__
ASV2197	7.66667	11.6667	12.9444	1.33333	0.333333	0	k__Bacteria; p__Chloroflexi; c__Anaerolineae; o__A31; f__S47; g__; s__
ASV2092	0.722222	3.94444	15.6111	11.2778	2.38889	0	k__Bacteria; p__Verrucomicrobia; c__[Pedosphaerae]; o__[Pedosphaerales]; f__OPB35; g__; s__
ASV1434	0	0	0.111111	8.22222	25.5	0.111111	k__Bacteria; p__Chloroflexi
ASV2354	28	3.61111	0.777778	1.55556	0	0	k__Bacteria; p__Proteobacteria; c__Gammaproteobacteria; o__Xanthomonadales; f__Sinobacteraceae; g__; s__
ASV2052	0.722222	2.83333	4.88889	11.2222	14.2778	0	k__Bacteria; p__Actinobacteria; c__MB-A2-108; o__0319-7L14; f__; g__; s__
ASV2324	16	11.9444	5.83333	0.111111	0	0	k__Bacteria; p__Actinobacteria; c__Thermoleophilia; o__Gaiellales; f__Gaiellaceae; g__; s__
ASV2300	19.5	8.61111	3.61111	2.16667	0	0	k__Bacteria; p__Verrucomicrobia; c__[Pedosphaerae]; o__[Pedosphaerales]; f__auto67_4W; g__; s__
ASV2429	15.0556	14.0556	4.27778	0.444444	0.0555556	0	k__Bacteria; p__Proteobacteria; c__Alphaproteobacteria; o__Rhizobiales
ASV1741	0.611111	3.83333	8	18.0556	2.72222	0.666667	k__Bacteria; p__Proteobacteria; c__Alphaproteobacteria; o__Sphingomonadales; f__Sphingomonadaceae
ASV2245	28.3333	4.66667	0.888889	0	0	0	k__Bacteria; p__Bacteroidetes; c__Cytophagia; o__Cytophagales; f__Cytophagaceae; g__; s__
ASV2182	6.88889	2.77778	2.77778	13.3333	0.0555556	7.94444	k__Bacteria; p__Actinobacteria; c__Thermoleophilia; o__Gaiellales; f__Gaiellaceae; g__; s__
ASV2614	18.2222	6.77778	6.38889	2.33333	0.0555556	0	k__Bacteria; p__Planctomycetes; c__Planctomycetia; o__Gemmatales; f__Gemmataceae; g__Gemmata; s__
ASV2231	17.9444	3.55556	0	0.0555556	12.2222	0	k__Bacteria; p__Planctomycetes; c__OM190; o__CL500-15; f__; g__; s__
ASV1893	0	0.166667	3.94444	3.94444	25.6111	0	k__Bacteria; p__Bacteroidetes; c__Sphingobacteriia; o__Sphingobacteriales; f__Sphingobacteriaceae
ASV2596	22.2222	10.1111	1.11111	0.222222	0	0	k__Bacteria; p__Acidobacteria; c__Acidobacteria-6; o__iii1-15; f__; g__; s__
ASV2058	2.05556	7.94444	7.88889	15.2222	0.444444	0	k__Bacteria; p__Proteobacteria; c__Alphaproteobacteria; o__Rhizobiales; f__Rhodobiaceae
ASV1652	27.3333	4.22222	1.44444	0.333333	0	0.222222	k__Bacteria; p__Proteobacteria; c__Alphaproteobacteria; o__Rhizobiales; f__Hyphomicrobiaceae; g__Rhodoplanes; s__
ASV2378	13.2778	4.33333	8.66667	7.22222	0	0	k__Bacteria; p__Acidobacteria; c__Acidobacteria-6; o__iii1-15; f__; g__; s__
ASV2145	19.5556	6.33333	3.61111	2.22222	1.77778	0	k__Bacteria; p__Chloroflexi; c__Ellin6529; o__; f__; g__; s__
ASV2287	12.6667	11.7222	8.66667	0.444444	0	0	k__Bacteria; p__Planctomycetes; c__Phycisphaerae; o__WD2101; f__; g__; s__
ASV2260	19.9444	11.1111	1.88889	0.388889	0.111111	0	k__Bacteria; p__Gemmatimonadetes; c__Gemm-1; o__; f__; g__; s__
ASV603	0	0	0	0	2.22222	31.1667	k__Archaea; p__Euryarchaeota; c__Thermoplasmata; o__E2; f__[Methanomassiliicoccaceae]; g__; s__
ASV2124	0.0555556	4.11111	27	2.22222	0	0	k__Bacteria; p__Actinobacteria; c__Thermoleophilia; o__Gaiellales; f__Gaiellaceae; g__; s__
ASV2296	3.5	16	12	1.88889	0	0	k__Bacteria; p__Proteobacteria; c__Deltaproteobacteria; o__[Entotheonellales]; f__[Entotheonellaceae]; g__; s__
ASV2101	0	0	0	0	33.3889	0	k__Bacteria; p__Proteobacteria; c__Alphaproteobacteria; o__Rhizobiales; f__Rhizobiaceae
ASV2158	29.2778	3.83333	0.222222	0	0	0	k__Bacteria; p__Planctomycetes; c__Phycisphaerae; o__WD2101; f__; g__; s__
ASV2247	13.2778	14	6	0	0	0	k__Bacteria; p__Armatimonadetes
ASV2248	0.722222	1.61111	3.88889	25.7778	1.27778	0	k__Bacteria; p__Chloroflexi; c__Anaerolineae; o__pLW-97; f__; g__; s__
ASV166	0	0	0	33.2222	0.0555556	0	k__Bacteria; p__Firmicutes; c__Bacilli; o__Bacillales; f__Listeriaceae; g__Listeria; s__seeligeri
ASV2540	3.83333	12.7222	14.8333	1.72222	0.166667	0	k__Bacteria; p__Actinobacteria; c__Thermoleophilia; o__Solirubrobacterales; f__; g__; s__
ASV1469	0.5	0.111111	0	0	32.6111	0	k__Bacteria; p__Firmicutes; c__Bacilli; o__Bacillales; f__Bacillaceae; g__Bacillus
ASV2608	24.8889	7.05556	1.22222	0.0555556	0	0	k__Bacteria; p__Verrucomicrobia; c__[Pedosphaerae]; o__[Pedosphaerales]
ASV2323	27.3333	3.33333	2.05556	0.111111	0.333333	0	k__Bacteria; p__Chloroflexi; c__Anaerolineae; o__Caldilineales; f__Caldilineaceae; g__; s__
ASV2277	6.16667	19	6.16667	1.44444	0.388889	0	k__Bacteria; p__Acidobacteria; c__[Chloracidobacteria]; o__11-24; f__; g__; s__
ASV2278	2.77778	15.2778	15.0556	0	0	0	k__Bacteria; p__Chloroflexi; c__Thermomicrobia; o__JG30-KF-CM45; f__; g__; s__
ASV2230	28.2778	3.83333	0	0.722222	0.222222	0	k__Bacteria; p__Actinobacteria; c__Actinobacteria; o__Actinomycetales; f__Micromonosporaceae
ASV2551	27.1111	5.16667	0.555556	0.222222	0	0	k__Bacteria; p__Actinobacteria; c__Actinobacteria; o__Actinomycetales; f__Frankiaceae; g__; s__
ASV2127	0	1.16667	4.38889	22.7222	4.77778	0	k__Bacteria; p__Planctomycetes; c__Planctomycetia; o__Pirellulales; f__Pirellulaceae
ASV2291	17.4444	10.6111	4.94444	0	0	0	k__Bacteria; p__Actinobacteria; c__Actinobacteria; o__Actinomycetales; f__Micromonosporaceae
ASV2312	17.1667	15.0556	0.611111	0.166667	0	0	k__Bacteria; p__Planctomycetes; c__Planctomycetia; o__Gemmatales; f__Isosphaeraceae; g__; s__
ASV2188	3.33333	16.8889	11.6111	1.16667	0	0	k__Bacteria; p__Proteobacteria; c__Betaproteobacteria
ASV1956	0	0.722222	4.38889	5.66667	22.2222	0	k__Bacteria; p__Nitrospirae; c__Nitrospira; o__Nitrospirales; f__0319-6A21; g__; s__
ASV1806	1.5	1.61111	1.33333	7.22222	21.2222	0.111111	k__Bacteria
ASV2123	0	0.666667	14.9444	16.3333	1.05556	0	k__Bacteria; p__WS3; c__PRR-12; o__Sediment-1; f__; g__; s__
ASV3238	20.5	7.33333	1.33333	3.77778	0	0	k__Bacteria; p__Planctomycetes; c__Planctomycetia; o__Pirellulales; f__Pirellulaceae; g__Pirellula; s__
ASV2138	0.833333	0.222222	0.111111	0	31.7778	0	k__Bacteria; p__Proteobacteria; c__Alphaproteobacteria; o__Rhizobiales; f__Hyphomicrobiaceae; g__Devosia; s__
ASV2189	0.555556	3.5	22	6.83333	0	0	k__Bacteria; p__Nitrospirae; c__Nitrospira; o__Nitrospirales; f__0319-6A21; g__; s__
ASV2071	0	0	0	6.72222	25.3889	0.777778	k__Bacteria; p__Nitrospirae; c__Nitrospira; o__Nitrospirales; f__0319-6A21; g__; s__
ASV1973	0	0.111111	4.72222	15.1111	3.88889	9.05556	k__Bacteria
ASV2425	18.8333	12.1111	0.444444	0.444444	0	1.05556	k__Bacteria; p__Acidobacteria; c__Acidobacteria-6; o__iii1-15; f__RB40; g__; s__
ASV2204	23.0556	6.05556	3.38889	0.333333	0	0	k__Bacteria; p__Planctomycetes; c__Planctomycetia; o__Gemmatales; f__Gemmataceae; g__; s__
ASV2220	2	10.0556	19.1111	1.61111	0.0555556	0	k__Bacteria; p__Chloroflexi; c__S085; o__; f__; g__; s__
ASV2195	24.6667	8	0.166667	0	0	0	k__Bacteria; p__Chloroflexi; c__Anaerolineae; o__S0208; f__; g__; s__
ASV2024	0.111111	0.444444	7.66667	24.3333	0.277778	0	k__Bacteria; p__Chloroflexi; c__Anaerolineae
ASV2079	1.94444	3.33333	2.61111	4	20.2222	0.666667	k__Bacteria; p__Proteobacteria; c__Gammaproteobacteria; o__HTCC2188; f__HTCC2089; g__; s__
ASV1984	0.0555556	0.333333	6.83333	9.83333	15.1667	0.555556	k__Bacteria; p__Planctomycetes; c__Planctomycetia; o__Gemmatales; f__Isosphaeraceae; g__; s__
ASV2116	0	0	0	0.111111	0	32.6111	k__Bacteria; p__Acidobacteria; c__Acidobacteria-6; o__iii1-15; f__mb2424; g__; s__
ASV1684	0	0.111111	2.22222	7.55556	21.2778	1.55556	k__Bacteria; p__Acidobacteria; c__Acidobacteria-6; o__iii1-15; f__; g__; s__
ASV2166	0.0555556	0.333333	9.77778	22.5	0	0	k__Bacteria; p__Chloroflexi; c__Ktedonobacteria; o__Ktedonobacterales; f__Ktedonobacteraceae; g__FFCH10602; s__
ASV2275	6.83333	17.1667	7.77778	0.888889	0	0	k__Bacteria; p__Planctomycetes; c__Planctomycetia; o__Planctomycetales; f__Planctomycetaceae; g__Planctomyces; s__
ASV1868	0	0	0.333333	2.61111	7.27778	22.4444	k__Bacteria; p__Chloroflexi; c__Anaerolineae
ASV2458	12.8333	19	0.777778	0	0	0	k__Bacteria; p__Actinobacteria; c__Rubrobacteria; o__Rubrobacterales; f__Rubrobacteraceae; g__; s__
ASV2205	7.44444	6.33333	18.6667	0.111111	0	0	k__Bacteria; p__Actinobacteria; c__Thermoleophilia; o__Gaiellales; f__Gaiellaceae; g__; s__
ASV2364	27.3889	1.16667	1.33333	1	0.611111	1.05556	k__Bacteria; p__Bacteroidetes; c__Flavobacteriia; o__Flavobacteriales; f__Flavobacteriaceae; g__Flavobacterium
ASV1964	1.72222	8.16667	12.4444	8.5	1.05556	0.611111	k__Bacteria; p__Planctomycetes; c__Planctomycetia; o__Pirellulales; f__Pirellulaceae; g__; s__
ASV1488	0	0.111111	1.16667	6	15.6111	9.55556	k__Bacteria; p__Planctomycetes
ASV1527	0	0	0.111111	6.16667	20	6.11111	k__Bacteria; p__Nitrospirae; c__Nitrospira; o__Nitrospirales; f__0319-6A21; g__; s__
ASV2237	21.8333	10.5556	0	0	0	0	k__Bacteria; p__Chloroflexi; c__Anaerolineae; o__SBR1031; f__oc28; g__; s__
ASV2330	2.16667	14.1111	13.5556	2.5	0	0	k__Bacteria; p__Acidobacteria; c__Acidobacteria-6; o__iii1-15; f__RB40; g__; s__
ASV2089	0	1.83333	16.4444	14.0556	0	0	k__Bacteria; p__Acidobacteria; c__S035; o__; f__; g__; s__
ASV2224	11.5	4.27778	13.2778	3.16667	0.0555556	0	k__Bacteria; p__Actinobacteria; c__Thermoleophilia; o__Solirubrobacterales; f__Patulibacteraceae; g__; s__
ASV2276	9.27778	7.61111	5.66667	4.83333	0.333333	4.55556	k__Bacteria; p__Verrucomicrobia
ASV2198	9.16667	5.83333	1.94444	8.05556	7.22222	0.0555556	k__Bacteria; p__Planctomycetes; c__Planctomycetia; o__Pirellulales; f__Pirellulaceae; g__Pirellula; s__
ASV2226	20	11.0556	0.833333	0.388889	0	0	k__Bacteria; p__Actinobacteria; c__Thermoleophilia; o__Gaiellales; f__Gaiellaceae; g__; s__
ASV675	0	0	0	0	0	32.2778	k__Bacteria; p__Planctomycetes; c__Planctomycetia; o__Gemmatales; f__Gemmataceae; g__; s__
ASV2269	19.2778	10.3889	1.77778	0.722222	0.0555556	0	k__Bacteria; p__Planctomycetes; c__Phycisphaerae; o__WD2101; f__; g__; s__
ASV2194	0.666667	4.27778	9.83333	17.4444	0	0	k__Bacteria; p__Acidobacteria; c__Acidobacteria-6; o__iii1-15; f__mb2424; g__; s__
ASV2350	24.6667	7.33333	0.0555556	0.166667	0	0	k__Bacteria; p__Verrucomicrobia; c__[Spartobacteria]; o__[Chthoniobacterales]; f__[Chthoniobacteraceae]; g__; s__
ASV1217	0	0.0555556	1	17.1667	10.6111	3.33333	k__Bacteria; p__GAL15; c__; o__; f__; g__; s__
ASV2462	25.1111	4	1.05556	0.777778	0.611111	0.611111	k__Bacteria; p__Proteobacteria; c__Alphaproteobacteria; o__Rhodospirillales; f__Rhodospirillaceae; g__Skermanella; s__
ASV2302	8.44444	3.55556	1.94444	16.6667	0.666667	0.888889	k__Bacteria; p__Verrucomicrobia; c__Verrucomicrobiae; o__Verrucomicrobiales; f__Verrucomicrobiaceae; g__Luteolibacter; s__
ASV2246	21.3333	9.83333	0.944444	0.0555556	0	0	k__Bacteria; p__Actinobacteria; c__Actinobacteria; o__Actinomycetales; f__Micromonosporaceae
ASV1933	2.83333	3.61111	3.11111	13.1667	4.66667	4.77778	k__Bacteria; p__Planctomycetes; c__Planctomycetia; o__Pirellulales; f__Pirellulaceae; g__; s__
ASV2115	0.0555556	5.66667	13.1111	12.3889	0.833333	0.0555556	k__Bacteria; p__Nitrospirae; c__Nitrospira; o__Nitrospirales; f__Nitrospiraceae; g__JG37-AG-70; s__
ASV2355	13.9444	1.94444	0.277778	0.0555556	15.8889	0	k__Bacteria; p__Proteobacteria; c__Betaproteobacteria; o__SC-I-84; f__; g__; s__
ASV2112	0.555556	6.55556	5.5	9.38889	10.0556	0.0555556	k__Bacteria; p__Acidobacteria; c__[Chloracidobacteria]; o__RB41; f__; g__; s__
ASV1962	0	0.277778	7.33333	18.7778	5.72222	0	k__Bacteria; p__GAL15; c__; o__; f__; g__; s__
ASV2283	24.2778	7.33333	0	0.0555556	0	0.444444	k__Bacteria; p__Planctomycetes; c__Phycisphaerae; o__WD2101; f__; g__; s__
ASV3298	22.5556	6.83333	2.05556	0.666667	0	0	k__Bacteria; p__Actinobacteria; c__Actinobacteria; o__Actinomycetales
ASV2293	9.72222	11.7778	3.38889	6.77778	0.222222	0.166667	k__Bacteria; p__Planctomycetes; c__Planctomycetia; o__Pirellulales; f__Pirellulaceae; g__A17; s__
ASV1756	21.3333	3.38889	0.944444	1.16667	3.44444	1.77778	k__Bacteria; p__Actinobacteria; c__Actinobacteria; o__Actinomycetales; f__Intrasporangiaceae
ASV1938	5.38889	7.16667	5.11111	12.4444	1.94444	0	k__Bacteria; p__Armatimonadetes; c__0319-6E2; o__; f__; g__; s__
ASV2255	12.2778	0.333333	0	0.277778	0	19.1667	k__Bacteria; p__Chloroflexi; c__Anaerolineae; o__SBR1031; f__A4b; g__; s__
ASV2574	3.5	12.6111	15.6667	0.222222	0	0	k__Bacteria; p__Acidobacteria; c__Acidobacteria-6; o__iii1-15; f__; g__; s__
ASV2532	0	0.388889	1.27778	2.88889	0.555556	26.8889	k__Bacteria; p__Chloroflexi; c__Anaerolineae
ASV2113	0	0	0	5.44444	24	2.55556	k__Bacteria; p__WS3; c__PRR-12; o__Sediment-1; f__; g__; s__
ASV2376	19.7778	11.6667	0.444444	0.111111	0	0	k__Bacteria; p__Proteobacteria; c__Alphaproteobacteria; o__Rhodospirillales; f__; g__; s__
ASV2427	5.38889	3.94444	4.44444	15.3333	2.83333	0	k__Bacteria; p__Chloroflexi; c__Ellin6529; o__; f__; g__; s__
ASV2290	4.77778	3.27778	18.0556	4.22222	1.22222	0.333333	k__Bacteria; p__Acidobacteria; c__Acidobacteria-6; o__CCU21; f__; g__; s__
ASV2393	28.1111	1.16667	1.55556	0.833333	0	0.222222	k__Bacteria; p__Planctomycetes; c__Phycisphaerae; o__WD2101; f__; g__; s__
ASV2227	9.83333	0.777778	0.277778	0.166667	0	20.8333	k__Bacteria; p__Proteobacteria; c__Alphaproteobacteria; o__Rhodospirillales; f__Rhodospirillaceae; g__Skermanella; s__
ASV1991	0.166667	0.444444	9.94444	17.8333	2.16667	1.27778	k__Bacteria; p__Acidobacteria; c__Acidobacteria-6; o__CCU21; f__; g__; s__
ASV2262	4.61111	16	6.5	4.72222	0	0	k__Bacteria; p__Armatimonadetes; c__0319-6E2; o__; f__; g__; s__
ASV2267	10.7778	10.6667	3.88889	5.61111	0.888889	0	k__Bacteria; p__Planctomycetes; c__Planctomycetia; o__Pirellulales; f__Pirellulaceae; g__Pirellula; s__
ASV2172	1	0.555556	2.61111	6.88889	5.66667	15.0556	k__Bacteria; p__Proteobacteria; c__Betaproteobacteria; o__IS-44; f__; g__; s__
ASV1635	0	0	2.11111	4.05556	24.2222	1.38889	k__Bacteria
ASV2126	0.444444	0.777778	5.05556	23.5556	1.88889	0	k__Bacteria; p__Chloroflexi; c__S085; o__; f__; g__; s__
ASV2190	0	2.5	5.16667	23.8889	0.166667	0	k__Bacteria; p__Planctomycetes; c__Planctomycetia; o__Pirellulales; f__Pirellulaceae
ASV2047	0.166667	0.333333	12.2778	10	8.94444	0	k__Bacteria; p__Proteobacteria; c__Deltaproteobacteria; o__Myxococcales; f__; g__; s__
ASV2390	24.4444	6	1.11111	0.166667	0	0	k__Bacteria; p__Chloroflexi; c__Thermomicrobia; o__JG30-KF-CM45; f__; g__; s__
ASV3910	3.66667	10.5	13.4444	3	0.166667	0.944444	k__Bacteria; p__Acidobacteria; c__Acidobacteria-6; o__iii1-15; f__; g__; s__
ASV2193	0.0555556	1.94444	28.1111	1.55556	0	0	k__Bacteria; p__Acidobacteria; c__Acidobacteria-6; o__CCU21; f__; g__; s__
ASV2214	3.66667	11.2778	10.7778	5.55556	0.333333	0.0555556	k__Bacteria; p__Proteobacteria; c__Alphaproteobacteria; o__Rhizobiales; f__; g__; s__
ASV1749	0	0.0555556	0	0	31.6111	0	k__Bacteria; p__Proteobacteria
ASV2911	6	10.9444	9.38889	5.33333	0	0	k__Bacteria; p__Actinobacteria; c__Rubrobacteria; o__Rubrobacterales; f__Rubrobacteraceae; g__; s__
ASV2503	17.5	4.61111	4.77778	3.5	0.0555556	1.16667	k__Bacteria; p__Proteobacteria; c__Gammaproteobacteria; o__Xanthomonadales; f__Sinobacteraceae; g__; s__
ASV2165	6.61111	7.11111	1.33333	8.66667	0.777778	7.05556	k__Bacteria; p__Acidobacteria; c__Acidobacteria-6; o__CCU21; f__; g__; s__
ASV2320	19.9444	7.77778	1.61111	2.22222	0	0	k__Bacteria; p__Proteobacteria; c__Alphaproteobacteria; o__Rhizobiales; f__Hyphomicrobiaceae; g__Pedomicrobium; s__
ASV2401	14.1667	16.4444	0.777778	0.166667	0	0	k__Bacteria; p__Chloroflexi; c__TK10; o__AKYG885; f__Dolo_23; g__; s__
ASV2565	10.9444	13.5556	6.83333	0.0555556	0.111111	0	k__Bacteria; p__Chloroflexi; c__Chloroflexi; o__[Roseiflexales]; f__[Kouleothrixaceae]; g__; s__
ASV1796	0.222222	1.77778	3.33333	1.05556	20.2222	4.88889	k__Bacteria; p__GAL15; c__; o__; f__; g__; s__
ASV2357	26.9444	4.44444	0.111111	0	0	0	k__Bacteria; p__Acidobacteria; c__Acidobacteria-6; o__iii1-15; f__; g__; s__
ASV2319	10.3333	12	8.77778	0.277778	0	0.0555556	k__Bacteria; p__Chloroflexi; c__Thermomicrobia; o__JG30-KF-CM45; f__; g__; s__
ASV1996	0	2.38889	7.5	16.3889	5	0.166667	k__Bacteria; p__Acidobacteria; c__iii1-8; o__32-20; f__; g__; s__
ASV2465	24.1111	3.38889	1.72222	1.5	0.722222	0	k__Bacteria; p__Bacteroidetes; c__Cytophagia; o__Cytophagales; f__Cytophagaceae; g__; s__
ASV2332	8.5	16.5556	5.94444	0.444444	0	0	k__Bacteria; p__Nitrospirae; c__Nitrospira; o__Nitrospirales; f__0319-6A21; g__; s__
ASV1799	0	0	0	4.83333	24.8333	1.77778	k__Archaea; p__Crenarchaeota; c__Thaumarchaeota; o__AK31; f__; g__; s__
ASV2175	23.5556	3.27778	1.27778	3.11111	0.0555556	0.111111	k__Bacteria; p__Proteobacteria; c__Alphaproteobacteria; o__Rhodospirillales; f__Rhodospirillaceae; g__; s__
ASV1302	6.11111	0.888889	1.61111	10.9444	7.05556	4.77778	k__Bacteria; p__Actinobacteria; c__Actinobacteria; o__Actinomycetales; f__Williamsiaceae; g__Williamsia; s__
ASV2781	21.4444	8.83333	1	0.111111	0	0	k__Bacteria; p__Acidobacteria; c__Solibacteres; o__Solibacterales; f__Solibacteraceae; g__Candidatus Solibacter; s__
ASV1773	6.11111	0.555556	0.555556	0.333333	0	23.8333	k__Bacteria; p__Chloroflexi; c__S085; o__; f__; g__; s__
ASV2421	23	8.05556	0.277778	0	0	0	k__Bacteria; p__Acidobacteria; c__DA052; o__Ellin6513; f__; g__; s__
ASV2211	0.666667	3.83333	15.9444	10.8889	0	0	k__Bacteria; p__Chloroflexi; c__Anaerolineae; o__H39; f__; g__; s__
ASV2210	0.0555556	0.222222	0	0.166667	0.277778	30.6111	k__Bacteria; p__Proteobacteria; c__Gammaproteobacteria; o__Xanthomonadales; f__Xanthomonadaceae; g__Stenotrophomonas; s__
ASV1742	0	0	0	2.61111	28.7222	0	k__Bacteria; p__GAL15; c__; o__; f__; g__; s__
ASV2201	0	0	0	0	31.3333	0	k__Bacteria; p__Bacteroidetes; c__[Saprospirae]; o__[Saprospirales]; f__Chitinophagaceae; g__Sediminibacterium; s__
ASV2321	1.88889	5.05556	9.55556	14.7778	0	0	k__Bacteria; p__Planctomycetes; c__Phycisphaerae; o__WD2101; f__; g__; s__
ASV2858	18	8.38889	3.88889	1	0	0	k__Bacteria; p__Planctomycetes; c__C6; o__MVS-107; f__; g__; s__
ASV2369	14.4444	2.72222	0.888889	0.166667	0	13	k__Bacteria; p__Actinobacteria; c__Actinobacteria; o__Actinomycetales; f__; g__; s__
ASV2249	6.88889	5.16667	9.55556	8.88889	0	0.722222	k__Bacteria; p__Acidobacteria; c__Acidobacteria-6; o__iii1-15; f__; g__; s__
ASV2334	0.222222	4	4.55556	21.6667	0.611111	0.166667	k__Bacteria; p__WS3; c__PRR-12; o__Sediment-1; f__PRR-10; g__; s__
ASV2292	2.61111	18.9444	9.55556	0.111111	0	0	k__Bacteria; p__Verrucomicrobia; c__[Spartobacteria]; o__[Chthoniobacterales]; f__[Chthoniobacteraceae]; g__Candidatus Xiphinematobacter; s__
ASV2622	2.5	11.9444	15.7222	1	0	0	k__Bacteria; p__Actinobacteria; c__Thermoleophilia; o__Gaiellales; f__Gaiellaceae; g__; s__
ASV3121	7.38889	17.1667	6.38889	0.166667	0	0	k__Bacteria; p__Acidobacteria; c__[Chloracidobacteria]; o__RB41; f__; g__; s__
ASV2606	21.7222	7.83333	1.27778	0.277778	0	0	k__Bacteria; p__Chloroflexi; c__TK10; o__B07_WMSP1; f__FFCH4570; g__; s__
ASV2053	0	5.66667	7.55556	17.2778	0.611111	0	k__Bacteria; p__Planctomycetes; c__Planctomycetia; o__Gemmatales; f__Gemmataceae; g__; s__
ASV2389	23.9444	5.72222	1.38889	0.0555556	0	0	k__Bacteria; p__Chloroflexi; c__S085; o__; f__; g__; s__
ASV1183	0	0	0	0	30.6111	0.5	k__Bacteria; p__Proteobacteria; c__Deltaproteobacteria; o__Myxococcales; f__Myxococcaceae; g__Anaeromyxobacter; s__
ASV2176	17.4444	10	0	0.722222	2.5	0.444444	k__Bacteria; p__Chloroflexi; c__Anaerolineae; o__SBR1031; f__oc28; g__; s__
ASV2343	0.722222	6.5	17.7778	6.05556	0	0	k__Bacteria; p__Acidobacteria; c__Acidobacteria-6; o__iii1-15; f__; g__; s__
ASV2259	11.7222	7.61111	3.94444	1.83333	0.444444	5.5	k__Bacteria; p__Actinobacteria; c__Acidimicrobiia; o__Acidimicrobiales
ASV2377	1.55556	15.5556	13.2222	0.722222	0	0	k__Bacteria; p__Actinobacteria; c__Actinobacteria; o__Micrococcales; f__; g__; s__
ASV1415	0	0	0	15.1667	11.5	4.33333	k__Bacteria; p__Actinobacteria; c__Thermoleophilia; o__Gaiellales; f__Gaiellaceae; g__; s__
ASV2171	2.16667	5.05556	4.72222	8.16667	10.7778	0.111111	k__Bacteria; p__Acidobacteria; c__Acidobacteria-6; o__CCU21; f__; g__; s__
ASV2510	0.944444	16.8333	13.2222	0	0	0	k__Bacteria; p__WS3; c__PRR-12; o__Sediment-1; f__; g__; s__
ASV2232	23.3333	4.83333	1.22222	1.33333	0.277778	0	k__Bacteria; p__Planctomycetes; c__Planctomycetia; o__Pirellulales; f__Pirellulaceae; g__; s__
ASV2414	7.88889	14.3889	7.77778	0.888889	0	0	k__Bacteria; p__Actinobacteria; c__Thermoleophilia; o__Solirubrobacterales; f__; g__; s__
ASV2039	0.166667	1.05556	6.94444	14.8333	7.94444	0	k__Bacteria; p__Proteobacteria; c__Alphaproteobacteria; o__Rhizobiales; f__Phyllobacteriaceae; g__Mesorhizobium; s__
ASV2240	0.222222	7.05556	12	11.0556	0.555556	0	k__Bacteria; p__Verrucomicrobia; c__[Methylacidiphilae]; o__S-BQ2-57; f__; g__; s__
ASV2396	23.3333	7.27778	0.222222	0.0555556	0	0	k__Bacteria; p__Proteobacteria; c__Alphaproteobacteria; o__Rhizobiales; f__Hyphomicrobiaceae; g__Pedomicrobium; s__
ASV2096	0	0.111111	4.11111	26.3333	0.277778	0	k__Bacteria; p__Acidobacteria; c__Acidobacteria-6; o__CCU21; f__; g__; s__
ASV2787	26.4444	4.33333	0.0555556	0	0	0	k__Bacteria; p__Planctomycetes; c__Planctomycetia; o__Gemmatales; f__Isosphaeraceae; g__; s__
ASV649	0	0	0	0.111111	30.7222	0	k__Bacteria; p__Firmicutes; c__Bacilli; o__Lactobacillales; f__Streptococcaceae; g__Streptococcus; s__
ASV2274	4.88889	1.66667	5.27778	9.83333	9.11111	0	k__Bacteria; p__Actinobacteria; c__MB-A2-108; o__0319-7L14; f__; g__; s__
ASV2426	16.5	7.77778	3	1.88889	0.277778	1.33333	k__Bacteria; p__Actinobacteria; c__Acidimicrobiia; o__Acidimicrobiales; f__EB1017; g__; s__
ASV2453	7.5	22.5556	0.722222	0	0	0	k__Bacteria; p__Chloroflexi
ASV2285	0.611111	1.55556	2.72222	17.4444	8.33333	0.111111	k__Bacteria; p__Proteobacteria; c__Betaproteobacteria; o__MND1; f__; g__; s__
ASV2609	16.6667	11.2778	2.66667	0.111111	0	0	k__Bacteria; p__Planctomycetes; c__Planctomycetia; o__Gemmatales; f__Gemmataceae; g__; s__
ASV1758	0	0	0.111111	28.3889	2.22222	0	k__Bacteria; p__Proteobacteria; c__Betaproteobacteria; o__Burkholderiales; f__Comamonadaceae
ASV1808	0	0	0	0.333333	22.9444	7.44444	k__Bacteria; p__Chloroflexi; c__Anaerolineae; o__SBR1031; f__A4b; g__; s__
ASV2078	24.5556	5.16667	0.888889	0.0555556	0	0	k__Bacteria; p__Actinobacteria; c__Actinobacteria; o__Actinomycetales; f__Micromonosporaceae
ASV2639	1.11111	5	18.3889	6.16667	0	0	k__Bacteria; p__Planctomycetes; c__Planctomycetia; o__Gemmatales; f__Gemmataceae; g__; s__
ASV2446	15.7778	4.94444	5.44444	2.72222	1.61111	0.166667	k__Bacteria; p__Chloroflexi; c__S085; o__; f__; g__; s__
ASV2679	8.72222	21.2222	0.722222	0	0	0	k__Bacteria; p__Acidobacteria; c__[Chloracidobacteria]; o__RB41; f__; g__; s__
ASV2337	19.0556	9.33333	0.611111	1.22222	0.388889	0	k__Bacteria; p__Actinobacteria; c__Thermoleophilia; o__Gaiellales; f__Gaiellaceae; g__; s__
ASV2271	0.0555556	0	0	30.5556	0	0	k__Bacteria; p__Planctomycetes; c__Planctomycetia; o__Gemmatales; f__Gemmataceae; g__; s__
ASV1983	0	0.722222	5.16667	20.2778	4	0.444444	k__Bacteria; p__Actinobacteria; c__Thermoleophilia; o__Gaiellales; f__Gaiellaceae; g__; s__
ASV2672	21.5556	8.77778	0.222222	0	0	0	k__Bacteria; p__Planctomycetes; c__Phycisphaerae; o__WD2101; f__; g__; s__
ASV1732	0.944444	1	4.55556	12.8889	10.1111	1.05556	k__Bacteria; p__Chloroflexi; c__Anaerolineae; o__SBR1031; f__A4b; g__; s__
ASV2263	0.5	8.16667	18.0556	2.72222	0.777778	0.333333	k__Bacteria; p__Planctomycetes; c__Planctomycetia; o__Gemmatales; f__Gemmataceae; g__; s__
ASV2338	5.88889	14.0556	6.61111	4	0	0	k__Bacteria; p__Chloroflexi; c__Gitt-GS-136; o__; f__; g__; s__
ASV2289	25.1111	3.22222	2	0	0.166667	0	k__Bacteria; p__WS3; c__PRR-12; o__LD1-PA13; f__; g__; s__
ASV2242	0.166667	0.111111	2.16667	14.3333	0.722222	13	k__Bacteria; p__Proteobacteria; c__Betaproteobacteria; o__MND1; f__; g__; s__
ASV2331	24.6111	5.16667	0.611111	0.111111	0	0	k__Bacteria; p__Acidobacteria; c__[Chloracidobacteria]; o__11-24; f__; g__; s__
ASV435	0.111111	0	0	0.166667	0	30.2222	k__Bacteria; p__Actinobacteria; c__Thermoleophilia; o__Solirubrobacterales; f__Patulibacteraceae; g__Patulibacter; s__
ASV2394	21.1667	8.88889	0.388889	0	0	0	k__Bacteria; p__Chloroflexi; c__Anaerolineae; o__SBR1031; f__oc28; g__; s__
ASV2653	19.4444	5.88889	4.66667	0.388889	0.0555556	0	k__Bacteria; p__Planctomycetes; c__Phycisphaerae; o__WD2101; f__; g__; s__
ASV2497	22.0556	7.55556	0.388889	0.166667	0.222222	0	k__Bacteria; p__Proteobacteria
ASV1137	0.944444	0.5	3.05556	16.6111	8.44444	0.777778	k__Bacteria; p__Actinobacteria; c__Rubrobacteria; o__Rubrobacterales; f__Rubrobacteraceae; g__; s__
ASV2360	0.111111	6.11111	15.7222	8.38889	0	0	k__Bacteria; p__Chloroflexi; c__Anaerolineae; o__SBR1031; f__A4b; g__; s__
ASV2114	10.8333	4.27778	4.83333	4.83333	1.27778	4.27778	k__Bacteria; p__Chloroflexi; c__Anaerolineae; o__SBR1031; f__oc28; g__; s__
ASV2628	22.7778	2.22222	0.5	1.22222	1.61111	2	k__Bacteria; p__Actinobacteria; c__Actinobacteria; o__Actinomycetales; f__Micromonosporaceae
ASV2294	0.833333	15.0556	13.3333	0.0555556	1	0	k__Bacteria; p__WS3; c__PRR-12; o__Sediment-1; f__; g__; s__
ASV2365	11.3889	15.2778	3.27778	0.333333	0	0	k__Bacteria; p__Actinobacteria; c__Actinobacteria; o__Actinomycetales; f__Frankiaceae; g__; s__
ASV1992	0	0.0555556	0	0	0.5	29.7222	k__Bacteria
ASV2893	6	8.77778	13.8333	1.61111	0	0	k__Bacteria; p__Acidobacteria; c__Acidobacteria-6; o__iii1-15; f__; g__; s__
ASV2482	0.388889	5.55556	10	13.9444	0.277778	0.0555556	k__Bacteria; p__Acidobacteria; c__Acidobacteria-6; o__iii1-15; f__; g__; s__
ASV2370	0.833333	3.77778	17.6667	7.27778	0.666667	0	k__Bacteria; p__Actinobacteria; c__Actinobacteria; o__Actinomycetales; f__Intrasporangiaceae
ASV2256	0	0	0.666667	29.5556	0	0	k__Bacteria; p__Planctomycetes; c__Planctomycetia; o__Gemmatales; f__Gemmataceae; g__; s__
ASV2383	5.61111	11.8333	6.77778	5.61111	0.388889	0	k__Bacteria; p__Actinobacteria; c__Thermoleophilia; o__Gaiellales; f__Gaiellaceae; g__; s__
ASV2408	3.83333	1.22222	0.0555556	0.277778	0	24.8333	k__Bacteria; p__Planctomycetes; c__Planctomycetia; o__Gemmatales; f__Gemmataceae; g__Gemmata; s__
ASV2579	0.555556	1.61111	10.0556	15.8333	2.11111	0	k__Bacteria; p__Actinobacteria; c__Thermoleophilia; o__Gaiellales; f__Gaiellaceae; g__; s__
ASV2385	27.2778	2.44444	0.444444	0	0	0	k__Bacteria; p__Chloroflexi; c__Anaerolineae
ASV4043	7.05556	5.72222	2.27778	9.66667	5.38889	0	k__Bacteria; p__Actinobacteria; c__Thermoleophilia; o__Gaiellales; f__Gaiellaceae; g__; s__
ASV2295	1.55556	26	2.11111	0.444444	0	0	k__Bacteria; p__Proteobacteria; c__Betaproteobacteria; o__Burkholderiales; f__Comamonadaceae
ASV2747	10.3333	6.5	6.94444	6.16667	0.111111	0	k__Bacteria; p__Actinobacteria; c__Actinobacteria; o__Actinomycetales; f__Micromonosporaceae
ASV2322	0.277778	0	6.72222	20.3889	2.66667	0	k__Bacteria; p__Chloroflexi; c__Anaerolineae; o__SBR1031; f__A4b; g__; s__
ASV2371	22.6667	6.61111	0.611111	0	0	0.166667	k__Bacteria; p__Nitrospirae; c__Nitrospira; o__Nitrospirales; f__0319-6A21; g__; s__
ASV2329	0.5	6.5	13.3889	9.66667	0	0	k__Bacteria; p__Actinobacteria; c__Actinobacteria; o__Actinomycetales; f__Pseudonocardiaceae; g__; s__
ASV2157	2.5	3.33333	5.72222	11.2778	5.72222	1.44444	k__Bacteria; p__Proteobacteria; c__Alphaproteobacteria; o__Rhizobiales; f__Hyphomicrobiaceae; g__Rhodoplanes; s__
[truncated: 28,762 more rows]
