# Supplementary material for: The Effects of Soil Depth on the Structure of Microbial Communities in Agricultural Soils in Iowa (United States)
Source: Appl Environ Microbiol. 2021 Jan 29;87(4):e02673-20. doi: 10.1128/AEM.02673-20 (PMC7851703; doi:10.1128/AEM.02673-20)
Supplement: Supplemental file 3 [file AEM.02673-20-s0003.xlsx]

## Sheet: Sheet1
Table S3. Phyla significantly changing in relative abundance along soil depth according to Welch's t-test with Bonferroni p-value correction. Phyla are shown in the table in decrescent order based on the effect size (eta-squared).
domain	phylum	p-values	p-values (Bonferroni correction)	Effect size (Eta-squared)	1 (0-15): mean rel. freq. (%)	2 (15-30): mean rel. freq. (%)	3 (30-60): mean rel. freq. (%)	4 (60-90): mean rel. freq. (%)	5 (90-120): mean rel. freq. (%)	6 (120-150): mean rel. freq. (%)	7 (150-180): mean rel. freq. (%)
Bacteria	Acidobacteria	1.27e-30	6.71e-29	0.719929	22.0611	19.0699	16.4582	13.3724	6.69571	3.6542	4.38989
Bacteria	BRC1	1.59e-29	8.41e-28	0.707604	0.0710724	0.0321779	0.0141899	0.0112657	0.00430059	0	0
Bacteria	Proteobacteria	5.44e-29	2.89e-27	0.701395	13.0727	14.3556	8.95762	23.6627	56.8471	77.8588	78.7488
Bacteria	Actinobacteria	9.98e-24	5.29e-22	0.632699	12.9894	16.5468	25.8506	19.2592	8.83361	3.85422	4.28496
Bacteria	Planctomycetes	1.13e-19	5.98e-18	0.568824	12.7974	8.72384	7.23001	6.49477	4.20534	2.76051	1.59763
Bacteria	Verrucomicrobia	1.16e-18	6.13e-17	0.551164	10.8876	11.8928	6.9782	3.75933	1.70806	0.707821	2.09146
Bacteria	Nitrospirae	2.16e-16	1.15e-14	0.508625	1.54692	3.37174	4.95363	4.51259	1.94726	0.656405	0.737666
Archaea	Crenarchaeota	4.38e-16	2.32e-14	0.50257	7.74509	9.83542	8.61584	4.004	1.29899	0.323025	0.665507
Bacteria	Chloroflexi	1.05e-13	5.58e-12	0.452717	10.7662	9.8857	13.6565	14.5074	7.8441	4.06882	2.38554
Bacteria	NKB19	7.62e-12	4.04e-10	0.409992	0.0183412	0.0091037	0.000960452	0.00267183	0.00073348	0.000185612	0
Bacteria	Fibrobacteres	4.76e-11	2.52e-09	0.390583	0.0331616	0.013619	0.010978	0.00654287	0.000958311	0.000324821	0
Bacteria	WS3	9.06e-11	4.8e-09	0.383597	1.01141	1.03925	1.51842	2.10032	1.17712	0.378744	0.0897397
Bacteria	Gemmatimonadetes	1.44e-09	7.61e-08	0.352548	0.889355	0.79151	0.703137	0.734677	0.425838	0.101884	0.22435
Bacteria	Armatimonadetes	3.36e-08	1.78e-06	0.314854	0.624407	0.638832	0.685786	0.556001	0.252201	0.24091	0.0191991
Bacteria	NC10	7.9e-08	4.19e-06	0.304164	0.00456932	0.158589	0.451866	1.33252	1.48915	0.342387	0.196764
Bacteria	WS4	3.58e-07	1.9e-05	0.284765	0.00201877	0.00133748	0	4.9e-05	0	0	0
Bacteria	GAL15	6.98e-06	0.000369914	0.24455	0.0120599	0.0901085	0.484712	1.19524	0.864547	0.370595	0.495901
Bacteria	OP3	0.000414593	0.0219734	0.183656	0.0390675	0.0773087	0.0662274	0.0632722	0.0637062	0.00241779	0
Bacteria	AD3	0.000483964	0.0256501	0.181192	0.147495	0.191042	0.286818	0.0247469	0.00234987	9.28e-05	0
Bacteria	Bacteroidetes	0.000936981	0.04966	0.170515	2.55118	0.941412	0.68402	0.871256	0.894824	0.614979	1
