# Supplementary material for: The Effects of Soil Depth on the Structure of Microbial Communities in Agricultural Soils in Iowa (United States)
Source: Appl Environ Microbiol. 2021 Jan 29;87(4):e02673-20. doi: 10.1128/AEM.02673-20 (PMC7851703; doi:10.1128/AEM.02673-20)
Supplement: Supplemental file 4 [file AEM.02673-20-s0004.xlsx]

## Sheet: Sheet1
Table S4. Genera significantly changing in relative abundance along soil depth according to Welch's t-test with Bonferroni p-value correction. Genera are shown in the table in decrescent order based on the effect size (eta-squared).
genus	p-values	p-values (Bonferroni correction)	Effect size (Eta-squared)	1(0-15): mean rel. freq. (%)	2(15-30): mean rel. freq. (%)	3(30-60): mean rel. freq. (%)	4(60-90): mean rel. freq. (%)	5(90-120): mean rel. freq. (%)	6(120-150): mean rel. freq. (%)	7(150-180): mean rel. freq. (%)
Pseudonocardia	2.74e-30	8.02e-28	0.716223	0.299422	0.0617545	0.0350745	0.0337916	0.016183	0.0141378	0.0189596
Microlunatus	1.28e-25	3.76e-23	0.659078	0.0207456	0.0126569	0.00530301	0.00178539	0.000563121	4.64e-05	0
Flavisolibacter	7.77e-22	2.28e-19	0.604215	0.0721784	0.0150424	0.0087459	0.0034376	0.00113764	0.00133533	0
Escherichia	5.06e-19	1.48e-16	0.557526	0.0141648	5.4434	0.218635	11.026	37.1682	63.4496	68.494
Geodermatophilus	8.88e-19	2.6e-16	0.553209	0.00911467	0.000816057	0.000797994	0.000900319	7.2e-05	0	0
Sorangium	8.9e-19	2.61e-16	0.553184	0.0166472	0.00453146	0.000973086	0.00163766	0	0.00075296	0
Pirellula	9.6e-19	2.81e-16	0.552601	1.11018	0.587238	0.35095	0.374845	0.396738	0.0634963	0.0262514
Pilimelia	1.69e-17	4.95e-15	0.529862	0.123489	0.0946887	0.0751085	0.0244609	0.00930219	0.000293057	0
Prosthecobacter	2.86e-17	8.37e-15	0.525569	0.00738651	0.00112737	0.000297407	9.91e-05	0.000185432	4.79e-05	0
Nonomuraea	5.96e-17	1.75e-14	0.519492	0.0110111	0.00380854	0.00217304	0.00252073	0.000800785	9.28e-05	0
Streptosporangium	9.17e-16	2.69e-13	0.49615	0.00673046	0.00164902	0.000766043	0.000137262	0	0	0
Actinoplanes	5.16e-15	1.51e-12	0.480768	0.0237737	0.000721097	0.000458606	0.00378738	0.000133794	0	0
Pedomicrobium	7.41e-15	2.17e-12	0.47749	0.186527	0.162392	0.136324	0.0906201	0.0258828	0.00162411	0.012211
Nostocoida	1.02e-14	2.99e-12	0.47456	0.00613465	0.0017796	0.000594171	0.000165904	0	0	0
Kribbella	1.73e-14	5.08e-12	0.469696	0.220779	0.0808461	0.116254	0.0687277	0.0376173	0.017461	0.000112298
DA101	2.54e-14	7.45e-12	0.466129	6.89583	8.88364	3.92281	0.573983	0.425432	0.095319	1.29595
Peredibacter	1.41e-13	4.13e-11	0.449924	0.00377972	0.000365821	0.00020418	0.000415537	0.000185432	0	0
Dactylosporangium	3.97e-13	1.16e-10	0.439858	0.0329196	0.00760071	0.00453995	0.000223468	0	4.79e-05	0
Rubrobacter	1.33e-12	3.9e-10	0.427817	0.104865	0.0204012	0.00420278	0.00610034	0.000133794	0.000232015	0.0162462
Nitrospira	2.11e-12	6.18e-10	0.423178	0.180763	0.114886	0.0896558	0.109818	0.0802144	0.0112875	0.00130832
JG37-AG-70	3.81e-12	1.12e-09	0.417145	0.0117057	0.105202	0.261714	0.197972	0.0415772	0.00133339	0.00101416
Adhaeribacter	3.94e-12	1.15e-09	0.416801	0.0283051	0.00315253	0.00150668	0.00215634	0.000751903	0	0
Actinomadura	4.66e-12	1.37e-09	0.415076	0.00432529	0.0032503	0.000855931	0.00048582	0	0	0
Phycicoccus	8.79e-12	2.58e-09	0.408501	0.0718675	0.00794826	0.0078235	0.00629546	0.00988408	0.00887666	0.00899703
Caldilinea	2.48e-11	7.26e-09	0.397578	0.0565622	0.019153	0.00208732	0.00142542	0.000907272	9.28e-05	0
Steroidobacter	3.28e-11	9.62e-09	0.394582	0.302828	0.0999204	0.0389681	0.0837706	0.0580312	0.00178687	0.0447076
Skermanella	7.63e-11	2.23e-08	0.385482	0.284508	0.0457443	0.0143944	0.00963492	0.0290147	0.0583225	0.00190906
Iamia	2.63e-10	7.72e-08	0.371816	0.0772463	0.0265305	0.0201393	0.037539	0.00723493	0.00706015	0.000135668
Nannocystis	8.38e-10	2.45e-07	0.358749	0.0539792	0.0103244	0.0019024	0.00378063	0.00552536	0.000722886	0
Myxococcus	2.72e-09	7.96e-07	0.345123	0.00321201	0.000616479	0.000459144	0	0.000178966	0	0
Amaricoccus	5.26e-09	1.54e-06	0.337329	0.005646	0.000387587	0.000142339	0.000107135	0	0	3.39e-05
Labrys	5.28e-09	1.55e-06	0.337286	0.0194758	0.0129791	0.0107026	0.00744699	0.000180633	4.64e-05	0
Catellatospora	1.43e-08	4.18e-06	0.325356	0.0810697	0.0594915	0.0499497	0.0298172	0.0146914	0	0
Aquicella	1.86e-08	5.45e-06	0.322117	0.0214143	0.00684622	0.00542497	0.00990675	0.000494486	0.000185612	0
Oryzihumus	4.19e-08	1.23e-05	0.312124	0.0115794	0.00513089	0.000562075	0.00115423	0.000178966	0	0
Hyphomicrobium	4.93e-08	1.44e-05	0.310088	0.19925	0.24717	0.307791	0.291643	0.235561	0.0275746	0.0253665
Brevibacillus	1.62e-07	4.74e-05	0.295051	0.00196649	0.00118544	0.000526706	0.000165904	6.18e-05	0	0
Sphaerisporangium	2.19e-07	6.43e-05	0.291134	0.00649751	0.0048075	0.000660482	9.8e-05	0	0	0
Flavihumibacter	2.27e-07	6.64e-05	0.290715	0.00351358	6.44e-05	0.000548069	0	0	0	0
Bosea	3.03e-07	8.87e-05	0.286959	0.0205087	0.00102952	0.00316208	0.000850339	0.000215951	0.000742448	0
Lysinibacillus	4.01e-07	0.000117569	0.283285	0.00116655	0.00202457	0.000477137	9.91e-05	0	0	0
Longispora	7.25e-07	0.000212431	0.275484	0.00289843	0.00233773	0.000733869	0	0	0	0
FFCH10602	7.81e-07	0.000228888	0.274492	0.00573156	0.0938806	0.178466	0.077883	0.00875462	0	0.00828602
Rubrivivax	1.21e-06	0.000354307	0.268648	0.0468311	0.018	0.0124798	0.0138932	0.0131295	0.00092806	0
Nitrosovibrio	3.71e-06	0.00108722	0.253359	0.00637259	0.00150374	0.000863837	4.9e-05	0	0	0
Actinoallomurus	6.11e-06	0.001789	0.246427	0.0063078	0.00190426	0.000333684	0.000190404	7.2e-05	0	0
Actinomycetospora	1.19e-05	0.00349202	0.236974	0.0050078	0.000847045	0.000155718	0.00217247	0	4.64e-05	0.000436106
Pontibacter	2.36e-05	0.00691607	0.227137	0.00101091	0.000297896	0	0.000271834	0	0	0
Legionella	2.62e-05	0.00767848	0.225615	0.0067088	0.00215543	0.000449339	0.000311068	0.000215951	0	0
Roseomonas	6.59e-05	0.0193171	0.21199	0.00807811	0.000664619	0.00317029	0.000723711	7.2e-05	0.00110181	0
Ammoniphilus	7.59e-05	0.0222396	0.209876	0.00408735	0.00336567	0.00193393	0.000545289	0	0	0
Opitutus	8.04e-05	0.0235687	0.209003	0.0824707	0.0397935	0.0246125	0.0116079	0.00731782	0.00242032	0.0262402
Terracoccus	8.45e-05	0.0247693	0.208254	0.0131718	0.00520384	0.00302201	0.00116133	7.2e-05	0.000300376	0
Frankia	9.03e-05	0.0264658	0.207254	0.00454862	0.0111833	0.0131195	0.000577491	0	0	0
Phyllobacterium	0.000103158	0.0302253	0.205242	0.035863	0.0694588	0.11488	0.103338	0.0536765	0.00702397	0.000187163
Planctomyces	0.000103472	0.0303173	0.205196	1.1961	0.475538	0.236287	0.305882	0.338557	0.596009	0.350729
Sporichthya	0.000134679	0.0394609	0.20118	0.0023947	0.00159213	0.00557131	0.020003	0.00530822	0.000371224	0
Cystobacter	0.000136753	0.0400686	0.200946	0.00562269	0	0	0	0	0	0
