# Supplementary material for: The Effects of Soil Depth on the Structure of Microbial Communities in Agricultural Soils in Iowa (United States)
Source: Appl Environ Microbiol. 2021 Jan 29;87(4):e02673-20. doi: 10.1128/AEM.02673-20 (PMC7851703; doi:10.1128/AEM.02673-20)
Supplement: Supplemental file 5 [file AEM.02673-20-s0005.xlsx]

## Sheet: ANCOM_results_genus
Table S5. Significantly abundant genera across soil depths as identified by analysis of composition of microbiomes (ANCOM). W-statistics is the strength of the ANCOM test (higher W-statistics value represents more significance.)
Percentile abundance		50	100	50	100	50	100	50	100	50	100	50	100	50	100
Depth_cm	W-statistics	0-15	0-15	15-30	15-30	30-60	30-60	60-90	60-90	90-120	90-120	120-150	120-150	150-180	150-180
k__Archaea;p__Crenarchaeota;__;__;__;__	889	1	4	1	1	1	42	29.5	389	1	1530	1	393	1	380
k__Archaea;p__Crenarchaeota;c__MBGA;__;__;__	780	1	22	6	18	5	16	1	6	1	14	1	4	1	1
k__Archaea;p__Crenarchaeota;c__Thaumarchaeota;o__AK31;f__;g__	893	1	3	1	7	1	622	125	1523	1	432	1	147	1	318
k__Archaea;p__Crenarchaeota;c__Thaumarchaeota;o__Nitrososphaerales;f__Nitrososphaeraceae;g__Candidatus Nitrososphaera	898	5042	27011	7662.5	26532	4705.5	21186	2487	11306	47	3392	1	696	1	866
k__Archaea;p__Euryarchaeota;__;__;__;__	722	69	234	43	97	38	223	37.5	192	1	80	1	25	1	65
k__Archaea;p__Euryarchaeota;c__Thermoplasmata;__;__;__	772	1	2	1.5	11	3	16	1	6	1	10	1	4	1	1
k__Archaea;p__Euryarchaeota;c__Thermoplasmata;o__E2;__;__	869	1	3	1	13	5	106	14	84	1	388	1	29	1	1
k__Archaea;p__Euryarchaeota;c__Thermoplasmata;o__E2;f__;g__	775	15.5	79	41	64	40	134	14.5	132	1	31	1	2	1	1
k__Archaea;p__Euryarchaeota;c__Thermoplasmata;o__E2;f__[Methanomassiliicoccaceae];g__	895	1	6	1	2	1	37	39.5	640	29.5	1839	1	1294	1	1778
k__Bacteria;__;__;__;__;__	738	1293.5	3270	1068.5	2127	1208	2725	1793.5	3478	137.5	4951	1	2813	1	5051
k__Bacteria;p__Acidobacteria;__;__;__;__	744	36	178	58.5	114	38.5	130	48	208	1	565	1	43	1	613
k__Bacteria;p__Acidobacteria;c__;o__;f__;g__	817	139.5	290	136	207	112.5	346	232.5	690	17	325	1	287	1	18
k__Bacteria;p__Acidobacteria;c__[Chloracidobacteria];o__11-24;f__;g__	852	287	848	602.5	1036	329.5	963	127	436	1	953	1	107	1	1
k__Bacteria;p__Acidobacteria;c__[Chloracidobacteria];o__DS-100;f__;g__	730	53	116	19.5	48	12.5	133	4	82	1	14	1	11	1	1
k__Bacteria;p__Acidobacteria;c__[Chloracidobacteria];o__PK29;f__;g__	776	169.5	719	119	1520	172.5	2918	87	2371	1	322	1	78	1	104
k__Bacteria;p__Acidobacteria;c__[Chloracidobacteria];o__RB41;f__;g__	886	2504	5428	2181	4986	987.5	6129	517	2967	5.5	1134	1	753	1	1341
k__Bacteria;p__Acidobacteria;c__[Chloracidobacteria];o__RB41;f__Ellin6075;g__	840	317	796	65.5	251	23.5	231	24	156	1	138	1	100	1	2
k__Bacteria;p__Acidobacteria;c__Acidobacteria-5;o__;f__;g__	733	141	327	114	271	65.5	252	63.5	260	1.5	195	1	125	1	497
k__Bacteria;p__Acidobacteria;c__Acidobacteria-6;o__BPC015;f__;g__	859	1.5	54	11	163	18.5	295	120.5	485	1	1041	1	854	1	99
k__Bacteria;p__Acidobacteria;c__Acidobacteria-6;o__CCU21;f__;g__	818	581.5	1020	696.5	1783	983	3902	1351.5	4918	46.5	2772	1	2948	1	364
k__Bacteria;p__Acidobacteria;c__Acidobacteria-6;o__iii1-15;__;__	723	42	118	27.5	73	40.5	127	47.5	167	1	638	1	428	1	2
k__Bacteria;p__Acidobacteria;c__Acidobacteria-6;o__iii1-15;f__;g__	776	10095.5	21388	6839	13793	5951	12093	5806	12025	808.5	6648	51	5814	9	4692
k__Bacteria;p__Acidobacteria;c__Acidobacteria-6;o__iii1-15;f__mb2424;g__	771	585.5	2338	566.5	1309	333	1033	370	1626	36.5	791	1	696	1	288
k__Bacteria;p__Acidobacteria;c__Acidobacteria-6;o__iii1-15;f__RB40;g__	793	1231	2439	536.5	1386	282.5	691	258.5	1136	25.5	4932	1	1119	1	3595
k__Bacteria;p__Acidobacteria;c__Acidobacteriia;o__Acidobacteriales;f__Koribacteraceae;__	735	3	116	4.5	20	6.5	71	8	43	1	12	1	1	1	1
k__Bacteria;p__Acidobacteria;c__Acidobacteriia;o__Acidobacteriales;f__Koribacteraceae;g__Candidatus Koribacter	809	31	471	9	154	3	98	1	11	1	3	1	1	1	2
k__Bacteria;p__Acidobacteria;c__AT-s54;o__;f__;g__	740	24.5	73	23.5	116	21.5	106	8	125	1	109	1	24	1	1
k__Bacteria;p__Acidobacteria;c__BPC102;o__;f__;g__	801	12	33	30.5	113	33	167	12	101	1	276	1	69	1	1
k__Bacteria;p__Acidobacteria;c__BPC102;o__MVS-40;f__;g__	843	79.5	699	213.5	1010	243	1388	164	621	1	168	1	60	1	3
k__Bacteria;p__Acidobacteria;c__iii1-8;o__32-20;f__;g__	808	311	734	568.5	1104	827.5	1962	402.5	1637	12.5	1134	1	300	1	877
k__Bacteria;p__Acidobacteria;c__iii1-8;o__DS-18;f__;g__	788	198.5	1569	175.5	1149	270	1423	248	1606	17	893	1	342	1	315
k__Bacteria;p__Acidobacteria;c__PAUC37f;o__;f__;g__	835	49.5	407	118.5	1039	173.5	799	117	552	1	186	1	74	1	417
k__Bacteria;p__Acidobacteria;c__RB25;o__;f__;g__	797	24.5	80	21	54	17.5	48	44	257	1	65	1	59	1	1
k__Bacteria;p__Acidobacteria;c__S035;o__;f__;g__	841	220.5	1256	576.5	1435	491.5	1451	448.5	986	1	1030	1	282	1	194
k__Bacteria;p__Acidobacteria;c__Solibacteres;o__Solibacterales;f__;g__	797	178.5	382	63	262	25	252	15.5	102	1	66	1	955	1	253
k__Bacteria;p__Acidobacteria;c__Solibacteres;o__Solibacterales;f__AKIW659;g__	700	5	17	4	26	1	5	1	6	1	1	1	7	1	1
k__Bacteria;p__Acidobacteria;c__Solibacteres;o__Solibacterales;f__Solibacteraceae;g__Candidatus Solibacter	769	251	1179	61	593	45.5	443	32	309	1	464	1	726	1	17
k__Bacteria;p__Acidobacteria;c__Sva0725;o__Sva0725;f__;g__	739	138	297	54	209	51	171	54	201	2	215	1	137	1	2
k__Bacteria;p__Actinobacteria;__;__;__;__	754	13.5	47	14.5	54	16.5	167	7.5	58	1	44	1	17	1	1
k__Bacteria;p__Actinobacteria;c__Acidimicrobiia;o__Acidimicrobiales;__;__	798	153	378	140.5	469	233	2425	127	553	1	183	1	101	1	382
k__Bacteria;p__Actinobacteria;c__Acidimicrobiia;o__Acidimicrobiales;f__;g__	785	174.5	355	137	334	187.5	438	244	818	27.5	272	1	283	1	30
k__Bacteria;p__Actinobacteria;c__Acidimicrobiia;o__Acidimicrobiales;f__AKIW874;g__	842	132	1228	564	2146	771.5	3631	429	2991	4	1324	1	122	1	64
k__Bacteria;p__Actinobacteria;c__Acidimicrobiia;o__Acidimicrobiales;f__C111;g__	790	262	629	188.5	742	211.5	817	121	1438	4.5	313	1	615	1	18
k__Bacteria;p__Actinobacteria;c__Acidimicrobiia;o__Acidimicrobiales;f__EB1017;g__	824	301.5	582	298.5	529	317.5	990	178.5	634	1.5	435	1	415	1	91
k__Bacteria;p__Actinobacteria;c__Acidimicrobiia;o__Acidimicrobiales;f__Iamiaceae;g__Iamia	721	60	160	14.5	61	15	40	28	140	1	39	1	80	1	5
k__Bacteria;p__Actinobacteria;c__Actinobacteria;__;__;__	809	12	84	28	192	45.5	179	7.5	286	1	123	1	1	1	47
k__Bacteria;p__Actinobacteria;c__Actinobacteria;o__Actinomycetales;__;__	812	324	1011	410	1490	402	1771	307	865	9.5	1253	1	114	1	104
k__Bacteria;p__Actinobacteria;c__Actinobacteria;o__Actinomycetales;f__;g__	800	50	192	83	464	32.5	220	10.5	131	1	41	1	134	1	1
k__Bacteria;p__Actinobacteria;c__Actinobacteria;o__Actinomycetales;f__Cellulomonadaceae;g__Cellulomonas	724	13.5	67	1.5	11	1.5	20	1	30	1	590	1	17	1	2
k__Bacteria;p__Actinobacteria;c__Actinobacteria;o__Actinomycetales;f__Cryptosporangiaceae;g__	818	5.5	28	8	84	26	576	15.5	2228	1	861	1	1	1	1
k__Bacteria;p__Actinobacteria;c__Actinobacteria;o__Actinomycetales;f__Frankiaceae;g__	804	83	303	42.5	190	7	176	1.5	92	1	4	1	1	1	1
k__Bacteria;p__Actinobacteria;c__Actinobacteria;o__Actinomycetales;f__Frankiaceae;g__Frankia	785	3	25	6	60	5.5	51	1	13	1	1	1	1	1	1
k__Bacteria;p__Actinobacteria;c__Actinobacteria;o__Actinomycetales;f__Geodermatophilaceae;__	788	24	54	3.5	21	1	11	1	33	1	3	1	2	1	11
k__Bacteria;p__Actinobacteria;c__Actinobacteria;o__Actinomycetales;f__Geodermatophilaceae;g__	795	59	199	10	43	3	29	1.5	36	1	120	1	276	1	441
k__Bacteria;p__Actinobacteria;c__Actinobacteria;o__Actinomycetales;f__Geodermatophilaceae;g__Geodermatophilus	750	7.5	23	1	5	1	5	1	8	1	2	1	1	1	1
k__Bacteria;p__Actinobacteria;c__Actinobacteria;o__Actinomycetales;f__Intrasporangiaceae;g__Phycicoccus	779	56	159	4.5	23	3.5	32	1	44	1	116	1	111	1	125
k__Bacteria;p__Actinobacteria;c__Actinobacteria;o__Actinomycetales;f__Kineosporiaceae;g__	787	19	74	2	13	3	107	1	25	1	8	1	50	1	1
k__Bacteria;p__Actinobacteria;c__Actinobacteria;o__Actinomycetales;f__Microbacteriaceae;g__Agromyces	779	42	191	24	143	60.5	310	84	184	1.5	470	1	158	1	191
k__Bacteria;p__Actinobacteria;c__Actinobacteria;o__Actinomycetales;f__Microbacteriaceae;g__Salinibacterium	719	16.5	269	2	51	1	283	1	13	1	66	1	20	1	6
k__Bacteria;p__Actinobacteria;c__Actinobacteria;o__Actinomycetales;f__Micromonosporaceae;__	839	427.5	822	192.5	404	94	618	40	1245	1.5	378	1	126	1	85
k__Bacteria;p__Actinobacteria;c__Actinobacteria;o__Actinomycetales;f__Micromonosporaceae;g__	877	143.5	633	70	313	30.5	212	2	41	1	37	1	15	1	8
k__Bacteria;p__Actinobacteria;c__Actinobacteria;o__Actinomycetales;f__Micromonosporaceae;g__Actinoplanes	821	17	64	1	5	1	4	1	28	1	2	1	1	1	1
k__Bacteria;p__Actinobacteria;c__Actinobacteria;o__Actinomycetales;f__Micromonosporaceae;g__Catellatospora	726	58	156	32.5	133	19.5	246	10	206	1	106	1	1	1	1
k__Bacteria;p__Actinobacteria;c__Actinobacteria;o__Actinomycetales;f__Micromonosporaceae;g__Dactylosporangium	808	17	125	5.5	15	4.5	16	1	3	1	1	1	2	1	1
k__Bacteria;p__Actinobacteria;c__Actinobacteria;o__Actinomycetales;f__Micromonosporaceae;g__Pilimelia	805	99	247	54	375	42.5	249	13.5	122	1	112	1	3	1	1
k__Bacteria;p__Actinobacteria;c__Actinobacteria;o__Actinomycetales;f__Micromonosporaceae;g__Virgisporangium	732	29	74	5.5	105	33	1763	11	245	1	129	1	1	1	1
k__Bacteria;p__Actinobacteria;c__Actinobacteria;o__Actinomycetales;f__Mycobacteriaceae;g__Mycobacterium	731	158	385	106	220	145.5	536	170.5	474	1.5	2639	1	898	1	252
k__Bacteria;p__Actinobacteria;c__Actinobacteria;o__Actinomycetales;f__Nocardioidaceae;g__	682	232.5	625	120	757	266	1146	298.5	1553	10	1249	1	1516	1	1481
k__Bacteria;p__Actinobacteria;c__Actinobacteria;o__Actinomycetales;f__Nocardioidaceae;g__Kribbella	781	175.5	511	59	166	79.5	297	32.5	292	1	358	1	13	1	4
k__Bacteria;p__Actinobacteria;c__Actinobacteria;o__Actinomycetales;f__Nocardioidaceae;g__Nocardioides	690	110	525	26.5	188	27	205	91.5	259	6	396	1	207	1	125
k__Bacteria;p__Actinobacteria;c__Actinobacteria;o__Actinomycetales;f__Propionibacteriaceae;g__Microlunatus	777	18.5	42	11.5	22	4.5	18	1.5	9	1	6	1	2	1	1
k__Bacteria;p__Actinobacteria;c__Actinobacteria;o__Actinomycetales;f__Pseudonocardiaceae;__	786	16.5	318	89	596	329	2493	189	486	1	448	1	59	1	14
k__Bacteria;p__Actinobacteria;c__Actinobacteria;o__Actinomycetales;f__Pseudonocardiaceae;g__Pseudonocardia	837	227.5	459	38.5	146	19.5	142	4	189	1	73	1	235	1	24
k__Bacteria;p__Actinobacteria;c__Actinobacteria;o__Actinomycetales;f__Sporichthyaceae;g__Sporichthya	727	3	13	2	4	4.5	25	6	139	1	33	1	9	1	1
k__Bacteria;p__Actinobacteria;c__Actinobacteria;o__Actinomycetales;f__Streptomycetaceae;__	742	101	313	66	124	81	174	96	387	1	300	1	34	1	96
k__Bacteria;p__Actinobacteria;c__Actinobacteria;o__Actinomycetales;f__Streptomycetaceae;g__Streptomyces	708	96	396	37.5	105	25	468	34.5	251	1	779	1	209	1	33
k__Bacteria;p__Actinobacteria;c__Actinobacteria;o__Actinomycetales;f__Streptosporangiaceae;g__	789	6.5	62	7.5	22	3.5	9	1	6	1	1	1	1	1	6
k__Bacteria;p__Actinobacteria;c__Actinobacteria;o__Actinomycetales;f__Streptosporangiaceae;g__Sphaerisporangium	703	5	32	3.5	35	1	7	1	3	1	1	1	1	1	1
k__Bacteria;p__Actinobacteria;c__Actinobacteria;o__Actinomycetales;f__Streptosporangiaceae;g__Streptosporangium	732	6.5	24	2	4	1	6	1	2	1	1	1	1	1	1
k__Bacteria;p__Actinobacteria;c__Actinobacteria;o__Micrococcales;f__;g__	868	284	1940	666	1352	1021.5	6443	422	3619	4	1509	1	170	1	251
k__Bacteria;p__Actinobacteria;c__MB-A2-108;o__;f__;g__	827	65.5	178	116.5	324	137	451	110.5	320	1	259	1	47	1	22
k__Bacteria;p__Actinobacteria;c__MB-A2-108;o__0319-7L14;f__;g__	896	772	2391	2561.5	5008	4248.5	10353	4141.5	10902	184.5	8369	1.5	1546	2	305
k__Bacteria;p__Actinobacteria;c__Rubrobacteria;o__Rubrobacterales;f__Rubrobacteraceae;g__	823	104	1309	256.5	866	188	579	104	358	1	161	1	36	1	6
k__Bacteria;p__Actinobacteria;c__Rubrobacteria;o__Rubrobacterales;f__Rubrobacteraceae;g__Rubrobacter	835	78	452	9	70	2	42	1	63	1	2	1	6	1	480
k__Bacteria;p__Actinobacteria;c__Thermoleophilia;o__Gaiellales;f__;g__	746	96.5	185	59.5	200	86	333	46.5	351	1	230	1	302	1	2
k__Bacteria;p__Actinobacteria;c__Thermoleophilia;o__Gaiellales;f__Gaiellaceae;g__	849	2844	7543	4946	9520	6011.5	11834	4172	17158	299.5	7114	3.5	2404	4.5	1744
k__Bacteria;p__Actinobacteria;c__Thermoleophilia;o__Solirubrobacterales;__;__	707	65	115	35.5	99	17	136	24	153	1	1737	1	164	1	13
k__Bacteria;p__Actinobacteria;c__Thermoleophilia;o__Solirubrobacterales;f__;g__	816	640.5	1782	731.5	1747	817	2054	609	1214	47.5	726	1	723	1	482
k__Bacteria;p__Actinobacteria;c__Thermoleophilia;o__Solirubrobacterales;f__Conexibacteraceae;g__	732	18.5	30	14.5	69	22	89	6.5	36	1	2	1	55	1	372
k__Bacteria;p__Actinobacteria;c__Thermoleophilia;o__Solirubrobacterales;f__Patulibacteraceae;g__	693	94	244	46	240	50.5	184	22.5	131	1	92	1	15	1	80
k__Bacteria;p__Actinobacteria;c__Thermoleophilia;o__Solirubrobacterales;f__Solirubrobacteraceae;__	721	49	103	10.5	31	7.5	24	7	121	1	726	1	228	1	1
k__Bacteria;p__Actinobacteria;c__Thermoleophilia;o__Solirubrobacterales;f__Solirubrobacteraceae;g__	750	179.5	483	81.5	449	68.5	387	110.5	639	19	220	1	160	1	40
k__Bacteria;p__Armatimonadetes;c__0319-6E2;o__;f__;g__	813	296.5	838	355.5	913	407	1058	441	949	1	585	1	1066	1	311
k__Bacteria;p__Armatimonadetes;c__Armatimonadia;o__Armatimonadales;f__Armatimonadaceae;g__	751	9	45	2	15	1	4	1	6	1	1	1	1	1	1
k__Bacteria;p__Armatimonadetes;c__Chthonomonadetes;o__Chthonomonadales;f__Chthonomonadaceae;g__	753	29	191	14	82	7	121	1	33	1	4	1	1	1	1
k__Bacteria;p__Armatimonadetes;c__Chthonomonadetes;o__SJA-22;f__;g__	740	71	191	60	278	45	244	16	152	1	77	1	26	1	1
k__Bacteria;p__Bacteroidetes;__;__;__;__	723	27.5	71	18.5	46	19	102	15.5	76	1	122	1	10	1	1
k__Bacteria;p__Bacteroidetes;c__[Saprospirae];o__[Saprospirales];f__Chitinophagaceae;__	796	299	1128	87	268	59.5	486	39.5	333	16	1247	1	79	1	239
k__Bacteria;p__Bacteroidetes;c__[Saprospirae];o__[Saprospirales];f__Chitinophagaceae;g__	747	468	763	192	567	86	543	92	662	4	813	1	1921	1	1789
k__Bacteria;p__Bacteroidetes;c__[Saprospirae];o__[Saprospirales];f__Chitinophagaceae;g__Flavisolibacter	827	49.5	144	4.5	77	3	39	1	22	1	6	1	25	1	1
k__Bacteria;p__Bacteroidetes;c__[Saprospirae];o__[Saprospirales];f__Chitinophagaceae;g__Niabella	678	22	93	14.5	40	11.5	56	9	284	1	133	1	70	1	1
k__Bacteria;p__Bacteroidetes;c__[Saprospirae];o__[Saprospirales];f__Saprospiraceae;g__	690	43	154	7.5	32	6.5	28	5	147	1	256	1	63	1	1
k__Bacteria;p__Bacteroidetes;c__Cytophagia;o__Cytophagales;f__Cytophagaceae;g__	733	312	673	60.5	195	45	378	47.5	715	4.5	430	1	134	1	153
k__Bacteria;p__Bacteroidetes;c__Cytophagia;o__Cytophagales;f__Cytophagaceae;g__Adhaeribacter	768	19.5	100	2	14	1	9	1	21	1	12	1	1	1	1
k__Bacteria;p__Bacteroidetes;c__Sphingobacteriia;o__Sphingobacteriales;f__;g__	775	231	502	74	171	53.5	150	35.5	399	1	323	1	80	1	150
k__Bacteria;p__Bacteroidetes;c__Sphingobacteriia;o__Sphingobacteriales;f__Sphingobacteriaceae;g__	742	23.5	272	3.5	173	2	20	1	183	1	4	1	4	1	1
k__Bacteria;p__BRC1;c__PRR-11;o__;f__;g__	776	60.5	123	26	76	9.5	36	6	29	1	46	1	1	1	1
k__Bacteria;p__Chlorobi;c__SJA-28;o__;f__;g__	798	3	20	5.5	30	7	48	30.5	201	1	222	1	164	1	3
k__Bacteria;p__Chloroflexi;__;__;__;__	823	243	537	236	758	260.5	994	397	1610	13	780	1	175	1	27
k__Bacteria;p__Chloroflexi;c__;o__;f__;g__	796	11	56	19	89	35.5	233	17.5	77	1	185	1	24	1	1
k__Bacteria;p__Chloroflexi;c__Anaerolineae;__;__;__	706	264	595	218.5	469	309.5	1094	445	1640	3.5	2322	1	1826	1	766
k__Bacteria;p__Chloroflexi;c__Anaerolineae;o__A31;f__;g__	840	1	9	4	50	9	56	5	76	1	86	1	135	1	1
k__Bacteria;p__Chloroflexi;c__Anaerolineae;o__A31;f__S47;g__	784	76	176	89.5	228	90	277	73	263	1	180	1	277	1	1
k__Bacteria;p__Chloroflexi;c__Anaerolineae;o__Caldilineales;f__Caldilineaceae;__	711	35.5	105	18	83	9.5	62	14	108	1	59	1	19	1	1
k__Bacteria;p__Chloroflexi;c__Anaerolineae;o__Caldilineales;f__Caldilineaceae;g__	755	216.5	533	89.5	294	66	113	64.5	204	1	195	1	411	1	231
k__Bacteria;p__Chloroflexi;c__Anaerolineae;o__Caldilineales;f__Caldilineaceae;g__Caldilinea	797	23.5	147	9	110	1	10	1	11	1	13	1	3	1	1
k__Bacteria;p__Chloroflexi;c__Anaerolineae;o__CFB-26;f__;g__	793	540	1182	169.5	499	121	285	73	674	1	611	1	631	1	176
k__Bacteria;p__Chloroflexi;c__Anaerolineae;o__envOPS12;f__;g__	729	14	28	12	34	11	116	15.5	213	1	345	1	22	1	2
k__Bacteria;p__Chloroflexi;c__Anaerolineae;o__GCA004;f__;g__	746	116.5	943	295.5	1537	509.5	2870	493.5	2198	1	1742	1	755	1	100
k__Bacteria;p__Chloroflexi;c__Anaerolineae;o__H39;f__;g__	830	349.5	969	510.5	1414	682	2765	997	3034	39.5	3153	1	1767	1	194
k__Bacteria;p__Chloroflexi;c__Anaerolineae;o__pLW-97;f__;g__	841	2.5	20	4.5	22	12.5	373	63.5	467	4	591	1	4533	1	105
k__Bacteria;p__Chloroflexi;c__Anaerolineae;o__S0208;f__;g__	819	100.5	337	179	797	322.5	1085	416.5	1675	2.5	1921	1	375	1	59
k__Bacteria;p__Chloroflexi;c__Anaerolineae;o__SB-34;f__;g__	894	1	18	27.5	196	119.5	752	515	2306	17.5	1546	1	1036	1	648
k__Bacteria;p__Chloroflexi;c__Anaerolineae;o__SBR1031;f__A4b;g__	783	551.5	1642	310	1002	435	1359	619.5	2039	13	3961	1	1387	1	291
k__Bacteria;p__Chloroflexi;c__Anaerolineae;o__SBR1031;f__oc28;g__	825	734.5	1772	456	1037	330.5	1089	429	1714	11	2607	1	540	1	219
k__Bacteria;p__Chloroflexi;c__Anaerolineae;o__SHA-20;f__;g__	680	1	3	2	10	3	9	1	10	1	3	1	13	1	1
k__Bacteria;p__Chloroflexi;c__Anaerolineae;o__WCHB1-50;f__;g__	800	129	518	141.5	504	162.5	596	87	232	1	200	1	298	1	3
k__Bacteria;p__Chloroflexi;c__C0119;o__;f__;g__	833	100	218	49.5	196	24.5	96	13.5	193	1	5	1	18	1	1
k__Bacteria;p__Chloroflexi;c__Chloroflexi;o__[Roseiflexales];__;__	736	25	39	8.5	137	21	295	17	173	1	148	1	5	1	1
k__Bacteria;p__Chloroflexi;c__Chloroflexi;o__[Roseiflexales];f__;g__	746	46	136	23.5	52	32	77	36.5	162	1	234	1	24	1	1
k__Bacteria;p__Chloroflexi;c__Chloroflexi;o__[Roseiflexales];f__[Kouleothrixaceae];g__	844	617.5	1244	320.5	1155	453	3194	357.5	1788	2	1032	1	263	1	55
k__Bacteria;p__Chloroflexi;c__Chloroflexi;o__AKIW781;f__;g__	777	21	181	4	23	1	42	1	24	1	2	1	10	1	372
k__Bacteria;p__Chloroflexi;c__Chloroflexi;o__Chloroflexales;__;__	691	16.5	41	6	14	8	27	2	95	1	20	1	1	1	1
k__Bacteria;p__Chloroflexi;c__Chloroflexi;o__Herpetosiphonales;f__;g__	693	9	225	1	4	1	5	1	54	1	2	1	1	1	1
k__Bacteria;p__Chloroflexi;c__Ellin6529;o__;f__;g__	846	1957	4978	1799.5	3289	2808	7034	2682	7852	189	8516	1	2905	2	1676
k__Bacteria;p__Chloroflexi;c__Gitt-GS-136;o__;f__;g__	791	280	555	396.5	715	595	1766	981	2956	28.5	1671	1	891	1	875
k__Bacteria;p__Chloroflexi;c__Ktedonobacteria;o__JG30-KF-AS9;f__;g__	708	41	971	4.5	105	1.5	28	1	9	1	2	1	1	1	2
k__Bacteria;p__Chloroflexi;c__Ktedonobacteria;o__Ktedonobacterales;f__Ktedonobacteraceae;g__	679	22	479	15	111	13.5	59	3.5	58	1	154	1	10	1	1
k__Bacteria;p__Chloroflexi;c__Ktedonobacteria;o__Ktedonobacterales;f__Ktedonobacteraceae;g__FFCH10602	856	3	19	34.5	568	132.5	324	23	540	1	129	1	1	1	39
k__Bacteria;p__Chloroflexi;c__P2-11E;o__;f__;g__	756	5.5	12	7	14	10	37	9	115	1	13	1	4	1	205
k__Bacteria;p__Chloroflexi;c__S085;o__;f__;g__	794	279	1151	623	1622	1029	2649	1552	3623	81.5	2370	2	3022	1	2431
k__Bacteria;p__Chloroflexi;c__Thermomicrobia;__;__;__	751	44.5	179	19.5	50	6	36	2.5	108	1	332	1	10	1	5
k__Bacteria;p__Chloroflexi;c__Thermomicrobia;o__AKYG1722;f__;g__	852	80.5	260	15.5	140	2	26	1	10	1	14	1	8	1	1
k__Bacteria;p__Chloroflexi;c__Thermomicrobia;o__JG30-KF-CM45;f__;g__	830	511	1275	378	649	315	983	227	390	2.5	747	1	393	1	67
k__Bacteria;p__Chloroflexi;c__TK10;__;__;__	796	2.5	9	4	16	8.5	39	5	25	1	80	1	3	1	1
k__Bacteria;p__Chloroflexi;c__TK10;o__;f__;g__	812	77.5	146	28	140	34.5	85	11	54	1	26	1	5	1	14
k__Bacteria;p__Chloroflexi;c__TK10;o__AKYG885;__;__	807	8.5	37	6.5	65	1	6	1	5	1	1	1	4	1	1
k__Bacteria;p__Chloroflexi;c__TK10;o__AKYG885;f__;g__	793	2.5	94	12.5	113	37.5	84	14	74	1	64	1	3	1	1
k__Bacteria;p__Chloroflexi;c__TK10;o__AKYG885;f__5B-12;g__	724	90.5	190	56	211	62.5	184	35.5	159	1	394	1	300	1	1
k__Bacteria;p__Chloroflexi;c__TK10;o__AKYG885;f__Dolo_23;g__	783	215	451	91	201	53.5	120	17	138	2	1437	1	936	1	21
k__Bacteria;p__Chloroflexi;c__TK10;o__B07_WMSP1;__;__	733	54.5	187	33	139	14.5	209	3.5	42	1	36	1	1	1	1
k__Bacteria;p__Chloroflexi;c__TK10;o__B07_WMSP1;f__;g__	834	82.5	205	52.5	134	23.5	65	6.5	87	1	35	1	30	1	1
k__Bacteria;p__Chloroflexi;c__TK10;o__B07_WMSP1;f__FFCH4570;g__	783	85	514	51	270	25.5	89	3.5	87	1	20	1	6	1	13
k__Bacteria;p__Chloroflexi;c__TK17;o__;f__;g__	760	35.5	119	26	58	37	61	15.5	198	1	18	1	74	1	228
k__Bacteria;p__Chloroflexi;c__TK17;o__mle1-48;f__;g__	805	70.5	196	29	81	32.5	189	82.5	338	1	210	1	54	1	29
k__Bacteria;p__Elusimicrobia;c__Elusimicrobia;o__FAC88;f__;g__	740	19.5	57	12.5	56	12	61	5.5	59	1	8	1	13	1	1
k__Bacteria;p__Elusimicrobia;c__Elusimicrobia;o__IIb;f__;g__	731	23.5	43	18.5	62	12	52	6	33	1	115	1	7	1	1
k__Bacteria;p__FBP;c__;o__;f__;g__	791	1	4	5	10	7.5	86	5.5	94	1	33	1	19	1	1559
k__Bacteria;p__Fibrobacteres;c__Fibrobacteria;o__258ds10;f__;g__	749	23	79	11	29	10	21	1	51	1	7	1	8	1	1
k__Bacteria;p__Firmicutes;c__Bacilli;o__Bacillales;__;__	779	110.5	442	108	321	10	117	9	280	1	226	1	721	1	145
k__Bacteria;p__Firmicutes;c__Bacilli;o__Bacillales;f__Alicyclobacillaceae;g__Alicyclobacillus	776	17.5	51	3	17	1	3	1	15	1	284	1	29	1	32
k__Bacteria;p__Firmicutes;c__Bacilli;o__Bacillales;f__Paenibacillaceae;g__Paenibacillus	720	35	122	33	191	33.5	298	37	1758	2	2431	1	1522	1	1
k__Bacteria;p__Firmicutes;c__Clostridia;o__Clostridiales;f__Clostridiaceae;__	728	8	22	9.5	28	2.5	9	1.5	34	1	59	1	6	1	1
k__Bacteria;p__Firmicutes;c__Clostridia;o__Clostridiales;f__Clostridiaceae;g__Clostridium	692	14.5	49	21	98	8.5	93	8.5	56	1	65	1	734	1	1
k__Bacteria;p__GAL15;c__;o__;f__;g__	890	10.5	40	39	429	191.5	2380	773.5	3336	80	2740	1	2042	1	3249
k__Bacteria;p__Gemmatimonadetes;c__;o__;f__;g__	777	3	35	10	41	15.5	52	13	179	1	239	1	9	1	1
k__Bacteria;p__Gemmatimonadetes;c__Gemm-1;o__;f__;g__	769	258	747	321	834	318	805	492.5	1138	35.5	1968	1	350	1	180
k__Bacteria;p__Gemmatimonadetes;c__Gemm-2;o__;f__;g__	690	19.5	67	10	39	8.5	104	7.5	75	1	51	1	9	1	173
k__Bacteria;p__Gemmatimonadetes;c__Gemm-5;o__;f__;g__	718	32.5	112	18.5	116	6	39	2	48	1	33	1	7	1	37
k__Bacteria;p__Gemmatimonadetes;c__Gemmatimonadetes;__;__;__	688	23.5	59	9	69	5	75	3	78	1	9	1	1	1	1
k__Bacteria;p__Gemmatimonadetes;c__Gemmatimonadetes;o__;f__;g__	776	94	250	57	141	34	151	61	142	1	153	1	60	1	32
k__Bacteria;p__Gemmatimonadetes;c__Gemmatimonadetes;o__C114;f__;g__	779	31	71	32	88	29.5	112	25.5	70	1	23	1	11	1	1
k__Bacteria;p__Gemmatimonadetes;c__Gemmatimonadetes;o__Ellin5290;f__;g__	840	87.5	277	17	110	4.5	28	1	47	1	87	1	338	1	1
k__Bacteria;p__Gemmatimonadetes;c__Gemmatimonadetes;o__Gemmatimonadales;f__Ellin5301;g__	823	30.5	158	4	24	2	12	1	14	1	5	1	12	1	1
k__Bacteria;p__Gemmatimonadetes;c__Gemmatimonadetes;o__KD8-87;f__;g__	725	25	50	6	35	3.5	17	1	18	1	3	1	3	1	89
k__Bacteria;p__Gemmatimonadetes;c__Gemmatimonadetes;o__N1423WL;f__;g__	789	49.5	204	43.5	223	39	399	10	149	1	24	1	4	1	3
k__Bacteria;p__GN04;c__MSB-5A5;o__;f__;g__	885	1	1	1	1	1	32	19	140	7	243	1	111	1	1
k__Bacteria;p__NC10;__;__;__;__	886	1	2	1.5	28	20.5	556	60	633	1	548	1	464	1	44
k__Bacteria;p__NC10;c__12-24;o__;f__;g__	890	1	5	8.5	87	31	169	42	290	1	208	1	52	1	2
k__Bacteria;p__NC10;c__12-24;o__Methylomirabiliales;f__Methylomirabiliaceae;g__Candidatus Methylomirabilis	773	1	2	1	39	1.5	59	8	35	1	91	1	15	1	1
k__Bacteria;p__NC10;c__12-24;o__MIZ17;f__;g__	754	1	2	1	1	1	1	1	105	2.5	1690	1	136	1	521
k__Bacteria;p__NC10;c__wb1-A12;o__;f__;g__	895	1	47	3.5	774	65	2520	513.5	3163	44.5	3744	1	951	1	504
k__Bacteria;p__Nitrospirae;c__Nitrospira;o__Nitrospirales;f__[Leptospirillaceae];g__	810	2	4	2	4	1	10	14	278	1	593	1	132	1	99
k__Bacteria;p__Nitrospirae;c__Nitrospira;o__Nitrospirales;f__0319-6A21;g__	813	955.5	3095	2482	6131	3154.5	7491	3241.5	7960	302	3666	1.5	2325	1.5	7076
k__Bacteria;p__Nitrospirae;c__Nitrospira;o__Nitrospirales;f__Nitrospiraceae;__	806	1	8	3	20	3	45	6.5	293	1	199	1	13	1	1
k__Bacteria;p__Nitrospirae;c__Nitrospira;o__Nitrospirales;f__Nitrospiraceae;g__	842	20	99	30.5	278	99.5	289	151	545	2.5	494	1	178	1	23
k__Bacteria;p__Nitrospirae;c__Nitrospira;o__Nitrospirales;f__Nitrospiraceae;g__JG37-AG-70	898	5	51	77	231	141.5	1127	112.5	844	1	496	1	12	1	2
k__Bacteria;p__Nitrospirae;c__Nitrospira;o__Nitrospirales;f__Nitrospiraceae;g__Nitrospira	782	137.5	318	74	171	51.5	265	103.5	286	3	549	1	78	1	7
k__Bacteria;p__NKB19;c__;o__;f__;g__	747	14.5	46	6.5	25	1	4	1.5	16	1	7	1	5	1	1
k__Bacteria;p__OD1;c__SM2F11;o__;f__;g__	705	14.5	74	14.5	59	6	61	3	60	1	42	1	17	1	1
k__Bacteria;p__OP3;c__koll11;o__;f__;g__	736	12.5	49	23	47	10.5	90	8	202	1	21	1	10	1	1
k__Bacteria;p__OP3;c__PBS-25;o__;f__;g__	736	20.5	48	37	91	32	195	15	154	1	294	1	29	1	1
k__Bacteria;p__Planctomycetes;__;__;__;__	725	62.5	105	44	131	37.5	177	96.5	215	1	232	1	442	1	1
k__Bacteria;p__Planctomycetes;c__;o__;f__;g__	732	14	37	14.5	41	10.5	86	6.5	35	1	97	1	40	1	1
k__Bacteria;p__Planctomycetes;c__028H05-P-BN-P5;o__;f__;g__	731	29.5	86	25.5	67	17	42	14.5	40	1	42	1	6	1	1
k__Bacteria;p__Planctomycetes;c__C6;o__MVS-107;f__;g__	717	95	124	44.5	122	44	190	25	270	1	140	1	174	1	1
k__Bacteria;p__Planctomycetes;c__OM190;o__agg27;f__;g__	800	306	537	155.5	337	103	340	77	457	5.5	428	1	108	1	23
k__Bacteria;p__Planctomycetes;c__OM190;o__CL500-15;f__;g__	749	136	481	29	77	13	44	19.5	120	1	221	1	17	1	1
k__Bacteria;p__Planctomycetes;c__Phycisphaerae;o__CPla-3;f__;g__	726	19	280	6.5	26	4.5	26	1	40	1	2	1	13	1	5
k__Bacteria;p__Planctomycetes;c__Phycisphaerae;o__Phycisphaerales;__;__	680	20.5	44	11	39	6	27	3	55	1	31	1	18	1	22
k__Bacteria;p__Planctomycetes;c__Phycisphaerae;o__Phycisphaerales;f__;g__	763	108	536	106.5	252	77	265	202.5	450	1	516	1	278	1	1225
k__Bacteria;p__Planctomycetes;c__Phycisphaerae;o__Phycisphaerales;f__Phycisphaeraceae;g__	749	4.5	14	5.5	16	5	40	1	7	1	5	1	3	1	1
k__Bacteria;p__Planctomycetes;c__Phycisphaerae;o__Pla1;f__;g__	692	12	46	6	28	4	30	1	70	1	12	1	1	1	1
k__Bacteria;p__Planctomycetes;c__Phycisphaerae;o__S-70;f__;g__	686	4.5	10	4.5	18	6	63	5.5	38	1	39	1	3	1	1
k__Bacteria;p__Planctomycetes;c__Phycisphaerae;o__WD2101;f__;g__	889	3290	6086	1831	4251	957.5	6998	629	2032	3	3937	1	146	1	307
k__Bacteria;p__Planctomycetes;c__Pla3;o__;f__;g__	831	39	101	60.5	162	65	210	104	206	1	173	1	35	1	1
k__Bacteria;p__Planctomycetes;c__Pla4;o__;f__;g__	701	82.5	177	23	146	8	65	8	161	1	201	1	28	1	1
k__Bacteria;p__Planctomycetes;c__Planctomycetia;o__Gemmatales;__;__	779	15	61	27.5	121	47.5	117	23	271	1	105	1	27	1	1
k__Bacteria;p__Planctomycetes;c__Planctomycetia;o__Gemmatales;f__Gemmataceae;__	813	143.5	300	134.5	365	87.5	502	39	229	1	201	1	1	1	21
k__Bacteria;p__Planctomycetes;c__Planctomycetia;o__Gemmatales;f__Gemmataceae;g__	870	1767	2932	1622	3008	1616.5	3621	1769	3976	239.5	3844	1	1819	1	1784
k__Bacteria;p__Planctomycetes;c__Planctomycetia;o__Gemmatales;f__Gemmataceae;g__Gemmata	734	846	1720	469.5	840	403.5	813	250	1033	3.5	4036	1	3771	1	3949
k__Bacteria;p__Planctomycetes;c__Planctomycetia;o__Gemmatales;f__Isosphaeraceae;__	735	90.5	319	40.5	152	20.5	255	17	375	1	39	1	1830	1	1
k__Bacteria;p__Planctomycetes;c__Planctomycetia;o__Gemmatales;f__Isosphaeraceae;g__	835	436	1081	448.5	901	370.5	897	330	1423	1	646	1	1199	1	882
k__Bacteria;p__Planctomycetes;c__Planctomycetia;o__Gemmatales;f__Isosphaeraceae;g__Nostocoida	687	6	15	2	8	1	7	1	3	1	1	1	1	1	1
k__Bacteria;p__Planctomycetes;c__Planctomycetia;o__Pirellulales;f__Pirellulaceae;__	680	201.5	681	170.5	430	113.5	343	150.5	895	14.5	362	1	3383	1	1488
k__Bacteria;p__Planctomycetes;c__Planctomycetia;o__Pirellulales;f__Pirellulaceae;g__	727	609	2192	517	1697	408.5	1290	681	1917	165	2443	1	2558	1	1024
k__Bacteria;p__Planctomycetes;c__Planctomycetia;o__Pirellulales;f__Pirellulaceae;g__A17	779	158	599	88	181	65	254	141	555	1	510	1	429	1	1
k__Bacteria;p__Planctomycetes;c__Planctomycetia;o__Pirellulales;f__Pirellulaceae;g__Pirellula	848	913.5	1661	470.5	975	248	727	199.5	1920	22	1278	1	343	1	33
k__Bacteria;p__Planctomycetes;c__Planctomycetia;o__Planctomycetales;f__Planctomycetaceae;g__Planctomyces	686	978	2345	346	902	202	494	244.5	823	1	3449	1	3160	1	2568
k__Bacteria;p__Proteobacteria;__;__;__;__	765	201	438	131	252	56.5	118	89.5	391	3.5	826	1	92	1	284
k__Bacteria;p__Proteobacteria;c__Alphaproteobacteria;__;__;__	780	118.5	544	198.5	1275	277	746	130	1224	1	1352	1	257	1	49
k__Bacteria;p__Proteobacteria;c__Alphaproteobacteria;o__Ellin329;f__;g__	738	71.5	399	22	186	10.5	85	6.5	46	1	719	1	60	1	590
k__Bacteria;p__Proteobacteria;c__Alphaproteobacteria;o__Rhizobiales;__;__	675	156.5	234	76.5	200	50	173	145.5	634	8.5	2628	1	1159	1	2691
k__Bacteria;p__Proteobacteria;c__Alphaproteobacteria;o__Rhizobiales;f__;g__	820	146.5	357	178.5	299	165	583	230.5	874	10.5	633	1	279	1	29
k__Bacteria;p__Proteobacteria;c__Alphaproteobacteria;o__Rhizobiales;f__Beijerinckiaceae;g__	737	19	85	6.5	35	5.5	47	1	19	1	164	1	1	1	1
k__Bacteria;p__Proteobacteria;c__Alphaproteobacteria;o__Rhizobiales;f__Bradyrhizobiaceae;__	777	33.5	117	7	66	1	12	1	68	1	20	1	11	1	1
k__Bacteria;p__Proteobacteria;c__Alphaproteobacteria;o__Rhizobiales;f__Bradyrhizobiaceae;g__Balneimonas	792	72	366	4.5	42	3	35	2	46	1	1737	1	33	1	1
k__Bacteria;p__Proteobacteria;c__Alphaproteobacteria;o__Rhizobiales;f__Bradyrhizobiaceae;g__Bosea	700	11.5	95	1.5	4	1	16	1	9	1	4	1	17	1	1
k__Bacteria;p__Proteobacteria;c__Alphaproteobacteria;o__Rhizobiales;f__Bradyrhizobiaceae;g__Bradyrhizobium	785	410.5	1245	203.5	676	231.5	591	141	367	8.5	708	1	1952	1	98
k__Bacteria;p__Proteobacteria;c__Alphaproteobacteria;o__Rhizobiales;f__Hyphomicrobiaceae;__	707	26.5	87	16.5	144	9	57	3.5	52	1	70	1	1	1	1
k__Bacteria;p__Proteobacteria;c__Alphaproteobacteria;o__Rhizobiales;f__Hyphomicrobiaceae;g__	732	22	288	6	26	2.5	14	1	21	1	2	1	2	1	1
k__Bacteria;p__Proteobacteria;c__Alphaproteobacteria;o__Rhizobiales;f__Hyphomicrobiaceae;g__Hyphomicrobium	781	166.5	243	181.5	712	244	498	264.5	593	2	471	1	144	1	293
k__Bacteria;p__Proteobacteria;c__Alphaproteobacteria;o__Rhizobiales;f__Hyphomicrobiaceae;g__Pedomicrobium	789	171.5	257	119	405	99	527	71	309	1.5	74	1	36	1	57
k__Bacteria;p__Proteobacteria;c__Alphaproteobacteria;o__Rhizobiales;f__Hyphomicrobiaceae;g__Rhodoplanes	765	1109	1784	641.5	1804	305	905	203	913	11	5723	1	2630	1	5891
k__Bacteria;p__Proteobacteria;c__Alphaproteobacteria;o__Rhizobiales;f__Methylocystaceae;g__	706	6	43	1	4	1	7	1	5	1	6	1	1	1	1
k__Bacteria;p__Proteobacteria;c__Alphaproteobacteria;o__Rhizobiales;f__Phyllobacteriaceae;g__Aminobacter	698	19.5	65	4	19	1	17	1	9	1	664	1	3	1	965
k__Bacteria;p__Proteobacteria;c__Alphaproteobacteria;o__Rhizobiales;f__Phyllobacteriaceae;g__Mesorhizobium	731	73	203	45	200	56	148	38	365	1	609	1	22	1	37
k__Bacteria;p__Proteobacteria;c__Alphaproteobacteria;o__Rhizobiales;f__Phyllobacteriaceae;g__Phyllobacterium	784	21.5	236	44.5	242	50.5	395	48	375	1	595	1	136	1	6
k__Bacteria;p__Proteobacteria;c__Alphaproteobacteria;o__Rhizobiales;f__Rhizobiaceae;__	742	38.5	151	10.5	215	21.5	156	78.5	398	3	1549	1	2444	1	5
k__Bacteria;p__Proteobacteria;c__Alphaproteobacteria;o__Rhizobiales;f__Rhizobiaceae;g__Rhizobium	697	14	209	2	40	1	6	1	29	1	1	1	572	1	1
k__Bacteria;p__Proteobacteria;c__Alphaproteobacteria;o__Rhizobiales;f__Rhodobiaceae;__	736	2	9	7	40	6	45	2	207	1	9	1	1	1	1
k__Bacteria;p__Proteobacteria;c__Alphaproteobacteria;o__Rhizobiales;f__Rhodobiaceae;g__Afifella	696	26	92	22	78	17	137	6	72	1	28	1	2	1	6
k__Bacteria;p__Proteobacteria;c__Alphaproteobacteria;o__Rhizobiales;f__Xanthobacteraceae;g__Labrys	733	18	51	9.5	41	4	42	2	25	1	3	1	2	1	1
k__Bacteria;p__Proteobacteria;c__Alphaproteobacteria;o__Rhodobacterales;f__Hyphomonadaceae;g__	729	44	104	30.5	70	16.5	114	26.5	118	1	95	1	29	1	1
k__Bacteria;p__Proteobacteria;c__Alphaproteobacteria;o__Rhodospirillales;f__;g__	857	164.5	1167	160.5	1424	38.5	194	13	71	1	114	1	147	1	22
k__Bacteria;p__Proteobacteria;c__Alphaproteobacteria;o__Rhodospirillales;f__Acetobacteraceae;__	792	30.5	88	4	26	1	15	1	23	1	9	1	30	1	1
k__Bacteria;p__Proteobacteria;c__Alphaproteobacteria;o__Rhodospirillales;f__Acetobacteraceae;g__Roseomonas	692	6	26	1	4	1	37	1	9	1	2	1	24	1	1
k__Bacteria;p__Proteobacteria;c__Alphaproteobacteria;o__Rhodospirillales;f__Rhodospirillaceae;__	712	34	78	32	80	35	112	37	185	1	122	1	1183	1	48
k__Bacteria;p__Proteobacteria;c__Alphaproteobacteria;o__Rhodospirillales;f__Rhodospirillaceae;g__	746	463.5	984	383	513	218	446	225	400	3.5	2416	1	897	1	1850
k__Bacteria;p__Proteobacteria;c__Alphaproteobacteria;o__Rhodospirillales;f__Rhodospirillaceae;g__Skermanella	844	178.5	645	18.5	167	6	98	4	44	1	203	1	1077	1	52
k__Bacteria;p__Proteobacteria;c__Alphaproteobacteria;o__Sphingomonadales;f__Sphingomonadaceae;__	709	83.5	224	10	54	8.5	72	13	186	1	124	1	20	1	1
k__Bacteria;p__Proteobacteria;c__Alphaproteobacteria;o__Sphingomonadales;f__Sphingomonadaceae;g__Kaistobacter	726	159	443	33.5	653	34.5	458	53.5	257	2	140	1	468	1	195
k__Bacteria;p__Proteobacteria;c__Alphaproteobacteria;o__Sphingomonadales;f__Sphingomonadaceae;g__Sphingomonas	688	62	586	17	71	16	179	17.5	207	1	1618	1	76	1	227
k__Bacteria;p__Proteobacteria;c__Betaproteobacteria;__;__;__	728	139	261	168	413	206.5	779	413.5	1663	47	2302	1	1743	1	955
k__Bacteria;p__Proteobacteria;c__Betaproteobacteria;o__;f__;g__	764	150.5	494	113.5	675	77.5	356	280.5	760	26.5	779	1	630	1	476
k__Bacteria;p__Proteobacteria;c__Betaproteobacteria;o__A21b;f__EB1003;g__	711	22.5	157	27	114	30	353	32	186	1	58	1	2	1	1
k__Bacteria;p__Proteobacteria;c__Betaproteobacteria;o__A21b;f__UD5;g__	738	10.5	21	2	15	1	47	1	9	1	3	1	1	1	1
k__Bacteria;p__Proteobacteria;c__Betaproteobacteria;o__Burkholderiales;f__Comamonadaceae;__	698	219.5	993	177.5	678	235.5	1246	525	2242	130	1601	1	2258	1	1698
k__Bacteria;p__Proteobacteria;c__Betaproteobacteria;o__Burkholderiales;f__Comamonadaceae;g__Methylibium	720	52.5	384	38.5	179	40.5	370	22.5	190	2	834	1	248	1	17
k__Bacteria;p__Proteobacteria;c__Betaproteobacteria;o__Burkholderiales;f__Comamonadaceae;g__Rubrivivax	677	35.5	113	10	48	5.5	45	6.5	62	1	150	1	21	1	1
k__Bacteria;p__Proteobacteria;c__Betaproteobacteria;o__Ellin6067;f__;g__	766	104	326	33.5	141	36.5	316	35.5	181	1.5	542	1	175	1	8
k__Bacteria;p__Proteobacteria;c__Betaproteobacteria;o__MND1;f__;g__	684	280	686	205	570	84.5	444	230	796	5.5	850	1	449	1	206
k__Bacteria;p__Proteobacteria;c__Betaproteobacteria;o__Nitrosomonadales;f__Nitrosomonadaceae;__	847	63	308	9	58	1.5	62	1	132	1	51	1	206	1	1
k__Bacteria;p__Proteobacteria;c__Betaproteobacteria;o__SC-I-84;f__;g__	773	103	387	73	159	87	195	70	223	6.5	363	1	197	1	1
k__Bacteria;p__Proteobacteria;c__Deltaproteobacteria;__;__;__	732	48.5	136	21.5	140	21	95	41.5	269	1.5	278	1	229	1	14
k__Bacteria;p__Proteobacteria;c__Deltaproteobacteria;o__[Entotheonellales];f__[Entotheonellaceae];g__	790	205	1063	310	524	185.5	321	94	455	11.5	283	1	151	1	167
k__Bacteria;p__Proteobacteria;c__Deltaproteobacteria;o__MIZ46;f__;g__	739	38.5	105	16.5	30	7	23	1	112	1	105	1	117	1	1
k__Bacteria;p__Proteobacteria;c__Deltaproteobacteria;o__Myxococcales;__;__	793	292	557	137.5	222	115	394	148.5	622	41	535	1	254	1	313
k__Bacteria;p__Proteobacteria;c__Deltaproteobacteria;o__Myxococcales;f__;g__	789	349.5	681	125.5	278	78	418	81.5	436	8	1300	1	739	1	268
k__Bacteria;p__Proteobacteria;c__Deltaproteobacteria;o__Myxococcales;f__Haliangiaceae;g__	795	296	390	108.5	254	76	296	142	474	5	758	1	64	1	226
k__Bacteria;p__Proteobacteria;c__Deltaproteobacteria;o__Myxococcales;f__Myxococcaceae;g__Anaeromyxobacter	729	11.5	111	10	90	10.5	49	23	477	1	1018	1	17	1	1
k__Bacteria;p__Proteobacteria;c__Deltaproteobacteria;o__Myxococcales;f__Myxococcaceae;g__Corallococcus	698	48	110	10	53	4	28	1.5	69	1	108	1	1157	1	1671
k__Bacteria;p__Proteobacteria;c__Deltaproteobacteria;o__Myxococcales;f__Nannocystaceae;g__Nannocystis	800	40	221	5	38	1	21	1	42	1	60	1	14	1	1
k__Bacteria;p__Proteobacteria;c__Deltaproteobacteria;o__Myxococcales;f__OM27;g__	758	35.5	86	14.5	31	7.5	39	6	106	1	23	1	23	1	5
k__Bacteria;p__Proteobacteria;c__Deltaproteobacteria;o__Myxococcales;f__Polyangiaceae;__	776	39	218	7.5	45	5.5	15	5.5	33	1	45	1	21	1	1
k__Bacteria;p__Proteobacteria;c__Deltaproteobacteria;o__Myxococcales;f__Polyangiaceae;g__	748	51	118	28.5	134	12.5	47	14	105	1	95	1	10	1	1
k__Bacteria;p__Proteobacteria;c__Deltaproteobacteria;o__Myxococcales;f__Polyangiaceae;g__Sorangium	789	13	46	3.5	15	1	5	1	22	1	1	1	10	1	1
k__Bacteria;p__Proteobacteria;c__Deltaproteobacteria;o__NB1-j;f__;g__	770	28.5	215	65.5	205	41.5	177	73.5	400	20.5	467	1	531	1	1
k__Bacteria;p__Proteobacteria;c__Deltaproteobacteria;o__NB1-j;f__NB1-i;g__	793	36.5	80	47	111	33	125	48.5	270	1	241	1	111	1	1
k__Bacteria;p__Proteobacteria;c__Deltaproteobacteria;o__Spirobacillales;f__;g__	714	24	83	3.5	15	1	14	1	61	1	26	1	71	1	1
k__Bacteria;p__Proteobacteria;c__Deltaproteobacteria;o__Syntrophobacterales;f__Syntrophobacteraceae;g__	786	578.5	2378	912	2135	612.5	1400	384	1048	131.5	734	1.5	986	1	298
k__Bacteria;p__Proteobacteria;c__Gammaproteobacteria;o__Alteromonadales;f__125ds10;g__	734	1	6	1	8	3	14	4.5	45	1	12	1	13	1	1
k__Bacteria;p__Proteobacteria;c__Gammaproteobacteria;o__Enterobacteriales;f__Enterobacteriaceae;g__Escherichia	898	11.5	30	20.5	211	46.5	1174	272.5	8736	3141	16469	3096	22629	3869	87813
k__Bacteria;p__Proteobacteria;c__Gammaproteobacteria;o__Legionellales;f__Coxiellaceae;g__Aquicella	716	17.5	54	6.5	16	2.5	27	2	46	1	9	1	5	1	1
k__Bacteria;p__Proteobacteria;c__Gammaproteobacteria;o__Thiotrichales;f__Piscirickettsiaceae;g__	764	98.5	276	17.5	64	11.5	39	24	340	1	213	1	184	1	1
k__Bacteria;p__Proteobacteria;c__Gammaproteobacteria;o__Xanthomonadales;f__Sinobacteraceae;__	704	23.5	81	26.5	82	14.5	53	21	118	1	413	1	29	1	1
k__Bacteria;p__Proteobacteria;c__Gammaproteobacteria;o__Xanthomonadales;f__Sinobacteraceae;g__	714	478	1119	124.5	206	65.5	415	136	1307	13.5	2058	1	771	1	1497
k__Bacteria;p__Proteobacteria;c__Gammaproteobacteria;o__Xanthomonadales;f__Sinobacteraceae;g__Steroidobacter	777	228.5	717	67.5	276	22	70	28.5	490	1	382	1	21	1	189
k__Bacteria;p__Proteobacteria;c__Gammaproteobacteria;o__Xanthomonadales;f__Xanthomonadaceae;g__	780	25	504	2	43	2	45	1	9	1	16	1	3	1	32
k__Bacteria;p__SBR1093;c__;o__;f__;g__	863	1	6	2	135	4.5	182	40	193	1	330	1	325	1	179
k__Bacteria;p__TM6;c__SJA-4;o__;f__;g__	737	6	22	10	90	6.5	25	12.5	184	1	184	1	1	1	1
k__Bacteria;p__TM7;c__;o__;f__;g__	708	17.5	87	5	35	1.5	14	1	20	1	13	1	1	1	1
k__Bacteria;p__Verrucomicrobia;__;__;__;__	701	27	80	19.5	118	19.5	128	6.5	156	1	17	1	179	1	1
k__Bacteria;p__Verrucomicrobia;c__[Methylacidiphilae];o__S-BQ2-57;f__;g__	815	28.5	59	50	194	85	161	56	493	1	201	1	83	1	103
k__Bacteria;p__Verrucomicrobia;c__[Pedosphaerae];o__[Pedosphaerales];__;__	825	303.5	551	186.5	456	216.5	646	136	637	1	354	1	48	1	20
k__Bacteria;p__Verrucomicrobia;c__[Pedosphaerae];o__[Pedosphaerales];f__;g__	833	420	761	329.5	1189	349	1085	323.5	1456	1.5	727	1	181	1	34
k__Bacteria;p__Verrucomicrobia;c__[Pedosphaerae];o__[Pedosphaerales];f__auto67_4W;g__	798	445	1060	187.5	555	166	648	79.5	757	1	399	1	330	1	119
k__Bacteria;p__Verrucomicrobia;c__[Pedosphaerae];o__[Pedosphaerales];f__Ellin515;g__	878	165.5	497	175	838	103.5	422	19.5	301	1	50	1	25	1	7
k__Bacteria;p__Verrucomicrobia;c__[Pedosphaerae];o__[Pedosphaerales];f__Ellin517;g__	844	147.5	341	36	72	13	66	9	64	1	11	1	2	1	5
k__Bacteria;p__Verrucomicrobia;c__[Pedosphaerae];o__[Pedosphaerales];f__OPB35;g__	739	150.5	302	81	322	71.5	158	53.5	357	1	346	1	28	1	1
k__Bacteria;p__Verrucomicrobia;c__[Pedosphaerae];o__[Pedosphaerales];f__R4-41B;g__	686	12	40	6.5	27	3.5	67	1	119	1	1	1	1	1	1
k__Bacteria;p__Verrucomicrobia;c__[Spartobacteria];o__[Chthoniobacterales];f__[Chthoniobacteraceae];__	710	51	180	18.5	66	13.5	97	2.5	110	1	66	1	358	1	26
k__Bacteria;p__Verrucomicrobia;c__[Spartobacteria];o__[Chthoniobacterales];f__[Chthoniobacteraceae];g__	811	370.5	865	87	569	43	141	33	332	1	367	1	258	1	5932
k__Bacteria;p__Verrucomicrobia;c__[Spartobacteria];o__[Chthoniobacterales];f__[Chthoniobacteraceae];g__Candidatus Xiphinematobacter	869	172.5	1481	369	3589	873.5	2120	783	5624	7.5	1343	1	135	1	2
k__Bacteria;p__Verrucomicrobia;c__[Spartobacteria];o__[Chthoniobacterales];f__[Chthoniobacteraceae];g__Chthoniobacter	812	149	327	63.5	124	29.5	227	8.5	236	1	153	1	799	1	1
k__Bacteria;p__Verrucomicrobia;c__[Spartobacteria];o__[Chthoniobacterales];f__[Chthoniobacteraceae];g__DA101	898	5460	13433	5713.5	19483	1534.5	19830	155.5	2379	4	1714	2	157	2	1043
k__Bacteria;p__Verrucomicrobia;c__[Spartobacteria];o__[Chthoniobacterales];f__[Chthoniobacteraceae];g__Ellin506	814	17.5	211	1	62	1	25	1	9	1	4	1	5	1	2
k__Bacteria;p__Verrucomicrobia;c__[Spartobacteria];o__[Chthoniobacterales];f__[Chthoniobacteraceae];g__OR-59	713	124	291	56.5	272	56	461	50	1359	1	506	1	3	1	738
k__Bacteria;p__Verrucomicrobia;c__Opitutae;o__Opitutales;f__Opitutaceae;g__Opitutus	744	64	174	24.5	102	14.5	141	4	58	1	118	1	20	1	702
k__Bacteria;p__Verrucomicrobia;c__Verrucomicrobiae;o__Verrucomicrobiales;f__Verrucomicrobiaceae;g__	740	255.5	716	51	95	18	138	13	564	1	738	1	1005	1	2178
k__Bacteria;p__Verrucomicrobia;c__Verrucomicrobiae;o__Verrucomicrobiales;f__Verrucomicrobiaceae;g__Prosthecobacter	741	6	21	1	5	1	5	1	3	1	4	1	2	1	1
k__Bacteria;p__WS2;c__SHA-109;o__;f__;g__	722	16	47	5	19	2	8	1	37	1	54	1	5	1	1
k__Bacteria;p__WS3;c__PRR-12;o__;f__;g__	875	1	2	1	30	1.5	47	54.5	273	1	256	1	22	1	1
k__Bacteria;p__WS3;c__PRR-12;o__LD1-PA13;f__;g__	771	97.5	583	27.5	115	35.5	141	51	294	1	110	1	81	1	1
k__Bacteria;p__WS3;c__PRR-12;o__Sediment-1;__;__	805	27.5	126	46	98	44.5	122	55	168	1	55	1	25	1	148
k__Bacteria;p__WS3;c__PRR-12;o__Sediment-1;f__;g__	841	234	1009	291	611	354	1265	626	1431	33	2306	1	800	1	1162
k__Bacteria;p__WS3;c__PRR-12;o__Sediment-1;f__PRR-10;g__	884	225.5	685	451.5	815	541.5	1611	916	1684	39	2255	1	800	1	4
k__Bacteria;p__WS3;c__PRR-12;o__wb1_H11;f__;g__	801	3	11	8.5	64	23.5	107	25.5	154	1	929	1	130	1	1098

## Sheet: ANCOM_results_order
Table S5. Significantly abundant order across soil depths as identified by analysis of composition of microbiomes (ANCOM). W-statistics is the strength of the ANCOM test (higher W-statistics value represents more significance.)
Percentile abundance		0	25	50	75	100	0	25	50	75	100	0	25	50	75	100	0	25	50	75	100	0	25	50	75	100	0	25	50	75	100	0	25	50	75	100
Depth_cm	W-statistics	Depth1	Depth1	Depth1	Depth1	Depth1	Depth2	Depth2	Depth2	Depth2	Depth2	Depth3	Depth3	Depth3	Depth3	Depth3	Depth4	Depth4	Depth4	Depth4	Depth4	Depth5	Depth5	Depth5	Depth5	Depth5	Depth6	Depth6	Depth6	Depth6	Depth6	Depth7	Depth7	Depth7	Depth7	Depth7
k__Archaea;p__Crenarchaeota;c__Thaumarchaeota;o__Nitrososphaerales	373	1560	4047.25	5042	8663.25	27011	1	3478.5	7662.5	13580.2	26532	1060	1864	4705.5	10306.8	21186	2	2067.75	2487	3714.5	11306	1	1.5	47	574.75	3392	1	1	1	2	696	1	1	1	2	866
k__Bacteria;p__Actinobacteria;c__MB-A2-108;o__0319-7L14	373	341	494.75	772	1153.25	2391	1	1544	2561.5	3604.5	5008	1419	3320.75	4248.5	6820.75	10353	1	2955.5	4141.5	5575.75	10902	1	47.5	184.5	1211.5	8369	1	1	1.5	4.5	1546	1	1	2	36.25	305
k__Bacteria;p__Proteobacteria;c__Gammaproteobacteria;o__Enterobacteriales	373	5	10.25	16.5	25	79	5	15.25	21	51.75	211	11	27.5	47	263.5	1174	5	147.25	272.5	1313.75	8736	72	1208	3141	5409.75	16471	43	1215	3096	3880.5	22744	31	1831.25	3869	6299.5	88098
k__Archaea;p__Crenarchaeota;__;__	372	1	1	1	1	4	1	1	1	1	1	1	1	1	1	42	1	1	29.5	247.5	389	1	1	1	97	1530	1	1	1	1	393	1	1	1	1	380
k__Bacteria;p__NC10;c__wb1-A12;o__	371	1	1	1	2.75	47	1	1	3.5	38.75	774	1	16.25	65	246.25	2520	1	69.25	513.5	1243.75	3163	1	2.5	44.5	726.75	3744	1	1	1	1.75	951	1	1	1	16.75	504
k__Archaea;p__Crenarchaeota;c__Thaumarchaeota;o__AK31	369	1	1	1	1	3	1	1	1	1	7	1	1	1	1.75	622	1	2.5	125	449.5	1523	1	1	1	167.5	432	1	1	1	1	147	1	1	1	1	318
k__Bacteria;p__Chloroflexi;c__Anaerolineae;o__SB-34	369	1	1	1	1.75	18	1	1.5	27.5	81.5	196	1	61.5	119.5	303.5	752	1	224	515	903.75	2306	1	1	17.5	582.25	1546	1	1	1	7.25	1036	1	1	1	4.25	648
k__Bacteria;p__Planctomycetes;c__Phycisphaerae;o__WD2101	368	1157	2027.75	3290	4206.5	6086	1	1223	1831	2527	4251	521	661	957.5	1582.25	6998	1	373.25	629	841	2032	1	1	3	310.5	3937	1	1	1	1.75	146	1	1	1	2	307
k__Bacteria;p__GAL15;c__;o__	367	1	4.5	10.5	16.75	40	1	12.25	39	79	429	30	87	191.5	564	2380	1	372.5	773.5	1689.75	3336	1	6	80	852.25	2740	1	1	1	32.75	2042	1	1	1	31.25	3249
k__Bacteria;p__Acidobacteria;c__[Chloracidobacteria];o__RB41	366	1532	2142.5	3048	3655.75	5775	1	1748.25	2297.5	3011.5	5025	92	616.5	1040.5	2371.75	6343	2	330.75	587	941.5	3026	1	1	5.5	373	1134	1	1	1	2.5	790	1	1	1	5	1342
k__Bacteria;p__NC10;__;__	366	1	1	1	1	2	1	1	1.5	14.25	28	1	2.5	20.5	95.25	556	1	15	60	174.5	633	1	1	1	3.5	548	1	1	1	1	464	1	1	1	1	44
k__Bacteria;p__NC10;c__12-24;o__	366	1	1	1	1	5	1	1	8.5	24.75	87	5	18.5	31	76	169	1	22.75	42	74.75	290	1	1	1	21	208	1	1	1	1	52	1	1	1	1	2
k__Bacteria;p__GN04;c__MSB-5A5;o__	363	1	1	1	1	1	1	1	1	1	1	1	1	1	1.75	32	1	4.5	19	40.75	140	1	1	7	91.5	243	1	1	1	1	111	1	1	1	1	1
k__Bacteria;p__Chloroflexi;c__Thermomicrobia;o__AKYG1722	361	2	42	80.5	115.5	260	1	6	15.5	30.75	140	1	1	2	6.5	26	1	1	1	3	10	1	1	1	1	14	1	1	1	1	8	1	1	1	1	1
k__Bacteria;p__Verrucomicrobia;c__[Spartobacteria];o__[Chthoniobacterales]	360	1170	2275	6606.5	10103	14596	2	5235.75	7239	10443.5	20303	1423	2146	2766	3840.5	20139	1	896	1130	2361.75	6621	1	2	38	829.5	1833	1	1	2	76.75	956	1	1	2	47.75	7711
k__Bacteria;p__Verrucomicrobia;c__[Pedosphaerae];o__[Pedosphaerales]	358	1052	1380.5	1695	1909.75	3043	1	927.25	1051	1510.5	3400	260	551.75	947	1219.25	2928	1	337.75	747.5	990.75	2782	1	6	50.5	373.25	1555	1	1	1	2	572	1	1	1	2	158
k__Bacteria;p__WS3;c__PRR-12;o__	357	1	1	1	1	2	1	1	1	1.75	30	1	1	1.5	4	47	1	1	54.5	78.25	273	1	1	1	24.5	256	1	1	1	1	22	1	1	1	1	1
k__Bacteria;p__Gemmatimonadetes;c__Gemmatimonadetes;o__Ellin5290	356	22	55.5	87.5	107.25	277	1	10.75	17	26.75	110	1	3	4.5	8	28	1	1	1	3.75	47	1	1	1	1	87	1	1	1	1	338	1	1	1	1	1
k__Bacteria;p__Proteobacteria;c__Betaproteobacteria;o__Nitrosomonadales	356	32	47.5	68	121.75	312	1	2.25	11.5	25.75	58	1	1	2	4.75	70	1	1	1	3.75	139	1	1	1	1	207	1	1	1	1	280	1	1	1	1	1
k__Bacteria;p__Proteobacteria;c__Deltaproteobacteria;o__NB1-j	352	3	45.25	82.5	212.5	302	1	55.5	121	183	332	23	59.75	93	164	334	1	83.25	191.5	314.5	538	1	1	20.5	310.75	804	1	1	1	7	625	1	1	1	1	1
k__Bacteria;p__WS3;c__PRR-12;o__Sediment-1	352	294	409.5	727	895.25	1780	1	567.5	903.5	1028.25	1561	438	749	932	1194.25	3075	1	1247.25	1885.5	2306.75	3083	1	2.75	72	1408.5	4681	1	1	1	8.5	1592	1	1	1	1	1309
k__Bacteria;p__Acidobacteria;c__Acidobacteria-6;o__BPC015	351	1	1	1.5	11.5	54	1	1	11	49.25	163	1	2	18.5	56.75	295	1	47.5	120.5	203.5	485	1	1	1	256.25	1041	1	1	1	1	854	1	1	1	1	99
k__Bacteria;p__SBR1093;c__;o__	351	1	1	1	1.75	6	1	1	2	8.25	135	1	2	4.5	11.5	182	1	7.25	40	120.75	193	1	1	1	97.5	330	1	1	1	1	325	1	1	1	1	179
k__Bacteria;p__Chloroflexi;c__Anaerolineae;o__pLW-97	350	1	1	2.5	4.75	20	1	1	4.5	10	22	1	3.5	12.5	43.25	373	1	37	63.5	179.5	467	1	1	4	236.25	591	1	1	1	111.25	4533	1	1	1	1	105
k__Bacteria;p__Chloroflexi;c__Chloroflexi;o__AKIW781	350	8	13.25	21	39.75	181	1	1.25	4	7.5	23	1	1	1	6	42	1	1	1	1	24	1	1	1	1	2	1	1	1	1	10	1	1	1	1	372
k__Bacteria;p__NC10;c__12-24;o__MIZ17	350	1	1	1	1	2	1	1	1	1	1	1	1	1	1	1	1	1	1	3.25	105	1	1	2.5	89.5	1690	1	1	1	1	136	1	1	1	1	521
k__Bacteria;p__Chloroflexi;c__TK10;o__B07_WMSP1	347	74	126.75	245	412.25	716	1	115	155.5	201.25	414	16	43.25	81.5	144.5	248	1	3.75	15.5	76.75	114	1	1	1	1.75	70	1	1	1	1	30	1	1	1	1	13
k__Bacteria;p__Actinobacteria;c__Actinobacteria;o__Micrococcales	345	78	169	284	540.5	1940	1	472.75	666	942	1352	164	677	1021.5	2021.75	6443	1	162.75	422	796.25	3619	1	1	4	55.25	1509	1	1	1	1.75	170	1	1	1	1	251
k__Bacteria;p__Actinobacteria;c__Thermoleophilia;o__Gaiellales	345	914	2071.25	2985.5	4049.25	7692	2	2896.75	4990	6075.25	9727	2736	5177	6134.5	8456.25	12061	1	2327.75	4256	6024.5	17444	1	31.25	299.5	1439	7343	1	1.25	3.5	57	2705	1	1	4.5	63.75	1744
k__Bacteria;p__Chloroflexi;c__Chloroflexi;o__[Roseiflexales]	343	220	410.75	671	887	1352	1	282.75	373.5	590.5	1281	220	420.25	522.5	773.5	3405	1	262	474.5	654.25	1802	1	1	2	213.75	1391	1	1	1	1	293	1	1	1	1	55
k__Bacteria;p__Chloroflexi;c__Ellin6529;o__	343	580	1394.75	1957	2248	4978	1	1576.75	1799.5	2313.75	3289	738	2053.5	2808	3501.75	7034	2	1783	2682	3327.75	7852	1	2	189	1668.25	8516	1	1	1	8	2905	1	1	2	82	1676
k__Bacteria;p__Acidobacteria;c__[Chloracidobacteria];o__11-24	342	62	195.75	287	446	848	1	275.5	602.5	725	1036	86	186.25	329.5	615.25	963	1	6.25	127	230.75	436	1	1	1	40	953	1	1	1	1	107	1	1	1	1	1
k__Bacteria;p__Chloroflexi;c__C0119;o__	342	21	71.75	100	141	218	1	30.5	49.5	101.25	196	1	15.75	24.5	47	96	1	1	13.5	18	193	1	1	1	1	5	1	1	1	1	18	1	1	1	1	1
k__Bacteria;p__Chloroflexi;c__TK10;o__	339	34	57.5	77.5	102.5	146	1	16.25	28	39.5	140	5	28.5	34.5	51.25	85	1	1.25	11	19.75	54	1	1	1	1	26	1	1	1	1	5	1	1	1	1	14
k__Bacteria;p__NKB19;c__;o__	339	3	6.25	14.5	17	46	1	2	6.5	10	25	1	1	1	2.75	4	1	1	1.5	3.75	16	1	1	1	1	7	1	1	1	1	5	1	1	1	1	1
k__Bacteria;p__Acidobacteria;c__BPC102;o__MVS-40	336	8	50.25	79.5	154.25	699	1	76	213.5	615.75	1010	85	119.5	243	406	1388	1	106	164	264	621	1	1	1	68.5	168	1	1	1	1	60	1	1	1	1	3
k__Bacteria;p__Planctomycetes;c__Planctomycetia;o__Gemmatales	336	1412	2785.75	3273.5	4077.75	5700	1	2120.5	2821.5	3742.75	4949	791	1888.25	2731.5	3240.5	5354	1	1720.75	2710	4039	5979	1	2	259	2117.25	6414	1	1	2	581	7884	1	1	1.5	10.5	6633
k__Bacteria;p__Acidobacteria;c__S035;o__	334	43	143.75	220.5	339.25	1256	1	336	576.5	805.25	1435	84	296	491.5	703	1451	1	164.25	448.5	726.75	986	1	1	1	103.25	1030	1	1	1	1	282	1	1	1	1	194
k__Bacteria;p__WS3;c__PRR-12;o__wb1_H11	334	1	1	3	5.5	11	1	2	8.5	17	64	1	10.25	23.5	48.5	107	1	3.25	25.5	87.25	154	1	1	1	16.5	929	1	1	1	1	130	1	1	1	1	1098
k__Bacteria;p__Planctomycetes;c__Pla3;o__	333	1	21.25	39	56.5	101	1	39	60.5	131	162	14	38.25	65	90.5	210	1	64.25	104	148	206	1	1	1	46.75	173	1	1	1	1	35	1	1	1	1	1
k__Bacteria;p__Acidobacteria;c__;o__	332	35	76.25	139.5	174	290	1	119.75	136	175.25	207	32	56.5	112.5	201.25	346	1	153.25	232.5	364.75	690	1	1	17	157.25	325	1	1	1	1.75	287	1	1	1	1	18
k__Bacteria;p__Verrucomicrobia;c__[Methylacidiphilae];o__S-BQ2-57	332	4	15.75	28.5	35	59	1	37	50	75.75	194	12	43.5	85	99.75	161	1	15	56	76.75	493	1	1	1	1.75	201	1	1	1	1	83	1	1	1	1	103
k__Bacteria;p__Acidobacteria;c__PAUC37f;o__	331	5	28.5	49.5	73.5	407	1	56.75	118.5	480.75	1039	44	97.5	173.5	306.25	799	1	50.5	117	239.25	552	1	1	1	45.75	186	1	1	1	1	74	1	1	1	1	417
k__Bacteria;p__Chloroflexi;c__Anaerolineae;o__H39	331	181	248.5	349.5	467.5	969	1	232.5	510.5	696.25	1414	129	425.5	682	1205	2765	1	590.25	997	1490.5	3034	1	1.25	39.5	824.75	3153	1	1	1	42.25	1767	1	1	1	1.75	194
k__Bacteria;p__Chloroflexi;c__TK10;__	331	1	1	2.5	3.75	9	1	1	4	7.5	16	1	5	8.5	24	39	1	1	5	12.75	25	1	1	1	1	80	1	1	1	1	3	1	1	1	1	1
k__Bacteria;p__Chloroflexi;c__Thermomicrobia;o__JG30-KF-CM45	331	236	418	511	926.25	1275	1	259.75	378	536.25	649	51	159	315	508.25	983	1	161	227	255.5	390	1	1	2.5	125	747	1	1	1	1.75	393	1	1	1	1.75	67
k__Bacteria;p__BRC1;c__PRR-11;o__	330	23	39.75	60.5	83	123	1	15.5	26	30.75	76	1	3	9.5	17.75	36	1	1	6	14.25	29	1	1	1	1	46	1	1	1	1	1	1	1	1	1	1
k__Bacteria;p__Chloroflexi;c__Anaerolineae;o__S0208	330	5	27.25	100.5	194.5	337	1	55.75	179	437.25	797	3	138.5	322.5	649.25	1085	1	337.25	416.5	680.5	1675	1	1	2.5	344.75	1921	1	1	1	1	375	1	1	1	1	59
k__Bacteria;p__Actinobacteria;c__Acidimicrobiia;o__Acidimicrobiales	329	490	968	1245	1695	3081	1	866	1246.5	2661.25	3760	475	1272.25	1906.5	2682.25	8153	1	947.25	1150.5	2557.5	5054	1	4.5	67.5	388	2420	1	1	1	183.75	880	1	1	1.5	24	386
k__Bacteria;p__Actinobacteria;c__Actinobacteria;__	329	2	5.75	12	25.5	84	1	15	28	41.75	192	15	27.25	45.5	95.75	179	1	1	7.5	43	286	1	1	1	1	123	1	1	1	1	1	1	1	1	1	47
k__Archaea;p__Euryarchaeota;c__Thermoplasmata;__	328	1	1	1	1	2	1	1	1.5	3.75	11	1	1	3	7.25	16	1	1	1	1	6	1	1	1	1	10	1	1	1	1	4	1	1	1	1	1
k__Bacteria;p__Chloroflexi;__;__	328	37	137.75	243	394.5	537	1	158.75	236	387	758	109	210	260.5	560.75	994	1	212.25	397	551	1610	1	1	13	98.75	780	1	1	1	1	175	1	1	1	1	27
k__Bacteria;p__Chloroflexi;c__S085;o__	328	79	235.5	279	393.75	1151	1	251.75	623	885	1622	301	496.75	1029	1528.25	2649	1	989.5	1552	2346.25	3623	1	3	81.5	1240.5	2370	1	1	2	35.25	3022	1	1	1	19.5	2431
k__Bacteria;p__Chloroflexi;c__TK17;o__mle1-48	328	18	35.25	70.5	101.75	196	1	16.75	29	37.25	81	11	17.5	32.5	55.75	189	1	32.5	82.5	185.5	338	1	1	1	10.75	210	1	1	1	1	54	1	1	1	1	29
k__Archaea;p__Crenarchaeota;c__MBGA;__	327	1	1	1	1.75	22	1	2	6	10	18	1	2	5	8.75	16	1	1	1	2.75	6	1	1	1	1	14	1	1	1	1	4	1	1	1	1	1
k__Bacteria;p__Acidobacteria;c__Acidobacteria-6;o__CCU21	327	134	397.75	581.5	740.25	1020	1	418.5	696.5	1083.25	1783	322	722	983	1292.75	3902	1	999.75	1351.5	2178.25	4918	1	2.75	46.5	1354.75	2772	1	1	1	1.75	2948	1	1	1	41.75	364
k__Bacteria;p__Acidobacteria;c__BPC102;o__	327	2	7.5	12	23.5	33	1	20.5	30.5	56.25	113	2	13.25	33	57.25	167	1	1.75	12	36	101	1	1	1	1	276	1	1	1	1	69	1	1	1	1	1
k__Bacteria;p__Gemmatimonadetes;c__Gemmatimonadetes;o__Gemmatimonadales	327	13	30.25	37	54.75	201	1	3	4.5	9.75	32	1	2	3	10	33	1	1	1.5	8	29	1	1	1	1	10	1	1	1	1	12	1	1	1	1	1
k__Bacteria;p__Acidobacteria;c__RB25;o__	326	2	12.25	24.5	37	80	1	12	21	38.5	54	1	8	17.5	31.75	48	1	23	44	71.75	257	1	1	1	33.5	65	1	1	1	1	59	1	1	1	1	1
k__Bacteria;p__Actinobacteria;c__MB-A2-108;o__	326	5	47.25	65.5	86.5	178	1	67.25	116.5	178.5	324	52	98	137	185.25	451	1	29.75	110.5	145.25	320	1	1	1	57.75	259	1	1	1	1	47	1	1	1	1	22
k__Bacteria;p__Chlorobi;c__SJA-28;o__	326	1	2	3	4.75	20	1	2.25	5.5	12.5	30	1	2.25	7	14.75	48	1	15.75	30.5	46	201	1	1	1	35	222	1	1	1	1	164	1	1	1	1	3
k__Bacteria;p__Proteobacteria;c__Deltaproteobacteria;o__Spirobacillales	326	1	8.75	24	38.5	83	1	2.25	3.5	10.5	15	1	1	1	3	14	1	1	1	3.75	61	1	1	1	1	26	1	1	1	1	71	1	1	1	1	1
k__Bacteria;p__Acidobacteria;c__iii1-8;o__32-20	325	70	144.5	311	382.75	734	1	374.5	568.5	832.5	1104	222	384	827.5	1118.75	1962	1	148.25	402.5	766.75	1637	1	1	12.5	115.5	1134	1	1	1	1	300	1	1	1	25.25	877
k__Bacteria;p__NC10;c__12-24;o__Methylomirabiliales	325	1	1	1	1	2	1	1	1	1	39	1	1	1.5	3.75	59	1	1.25	8	15.75	35	1	1	1	1	91	1	1	1	1	15	1	1	1	1	1
k__Bacteria;p__Nitrospirae;c__Nitrospira;o__Nitrospirales	325	468	737.75	1113.5	1980	3288	1	1611.75	2827	3608	6695	935	2630.25	3494.5	5632.75	9023	1	2815.25	3904.5	4551.25	9002	1	4.5	458	3327.25	5749	1	1	2	66.5	2786	1	1	3	226.75	7076
k__Bacteria;p__Armatimonadetes;c__0319-6E2;o__	324	126	210	296.5	413.5	838	1	208.25	355.5	544.25	913	102	295	407	623	1058	1	308.5	441	553.25	949	1	1	1	238.25	585	1	1	1	1	1066	1	1	1	1	311
k__Bacteria;p__Chloroflexi;c__Chloroflexi;o__Herpetosiphonales	324	1	1.25	9	17	225	1	1	1	1	4	1	1	1	1	5	1	1	1	1	54	1	1	1	1	2	1	1	1	1	1	1	1	1	1	1
k__Bacteria;p__Planctomycetes;c__OM190;o__agg27	324	76	240	306	446.5	537	1	134.75	155.5	257.75	337	28	61.75	103	168	340	1	52.5	77	114.75	457	1	1	5.5	55.5	428	1	1	1	1	108	1	1	1	1	23
k__Bacteria;p__WS2;c__SHA-109;o__	324	4	11.25	16	22	47	1	3.25	5	8	19	1	1	2	4.75	8	1	1	1	4.75	37	1	1	1	1	54	1	1	1	1	5	1	1	1	1	1
k__Bacteria;p__Armatimonadetes;c__Chthonomonadetes;o__Chthonomonadales	323	4	13.5	33	105.5	203	1	10.75	15.5	22.5	82	1	2.5	7.5	14	121	1	1	1	6.5	33	1	1	1	1	4	1	1	1	1	1	1	1	1	1	1
k__Bacteria;p__Chloroflexi;c__Gitt-GS-136;o__	323	34	185.25	280	339.75	555	1	304.75	396.5	551.5	715	117	402	595	1005.5	1766	1	394.5	981	1341.75	2956	1	1.75	28.5	725.25	1671	1	1	1	16.25	891	1	1	1	1.75	875
k__Bacteria;p__Gemmatimonadetes;c__Gemmatimonadetes;o__KD8-87	323	2	14.25	25	36	50	1	3.25	6	8.75	35	1	1	3.5	5	17	1	1	1	8.75	18	1	1	1	1	3	1	1	1	1	3	1	1	1	1	89
k__Bacteria;p__Proteobacteria;c__Gammaproteobacteria;o__Thiotrichales	323	14	56.5	98.5	148.5	276	1	13.25	17.5	32.75	64	3	6.5	11.5	21.5	39	1	4	24	54	340	1	1	1	5.75	213	1	1	1	1	184	1	1	1	1	1
k__Bacteria;p__Armatimonadetes;c__Armatimonadia;o__Armatimonadales	321	2	6.25	10.5	21.25	50	1	1.25	2.5	5.75	15	1	1	1	2.75	7	1	1	1	1	19	1	1	1	1	87	1	1	1	1	2	1	1	1	1	1
k__Bacteria;p__Chloroflexi;c__Anaerolineae;o__CFB-26	321	27	202	540	874.25	1182	1	135	169.5	312	499	31	53.75	121	162.75	285	1	18.25	73	199.75	674	1	1	1	32	611	1	1	1	1	631	1	1	1	1	176
k__Bacteria;p__FBP;c__;o__	321	1	1	1	2	4	1	2.25	5	8.75	10	1	4.5	7.5	12.75	86	1	1	5.5	22.5	94	1	1	1	1	33	1	1	1	1	19	1	1	1	1	1559
k__Bacteria;p__Gemmatimonadetes;c__Gemmatimonadetes;o__N1423WL	321	15	26.5	49.5	68.75	204	1	19	43.5	184.25	223	11	25	39	123.5	399	1	1	10	27.75	149	1	1	1	1	24	1	1	1	1	4	1	1	1	1	3
k__Bacteria;p__Proteobacteria;c__Betaproteobacteria;o__	321	60	119.5	150.5	211	494	1	56.5	113.5	130.25	675	28	57	77.5	141.75	356	1	91.5	280.5	489.25	760	1	1.25	26.5	463.5	779	1	1	1	1	630	1	1	1	1	476
k__Bacteria;p__Chloroflexi;c__Anaerolineae;o__SBR1031	320	610	1160.25	1414.5	1796.25	3695	1	721.5	771.5	1071	2139	265	509.25	1030	1321.5	1915	1	616	1224	2126.5	2772	1	1	53	1451.5	6647	1	1	1	36.5	1486	1	1	1	2	291
k__Bacteria;p__Fibrobacteres;c__Fibrobacteria;o__258ds10	320	7	14	23	37	79	1	5	11	16.25	29	1	5	10	13.75	21	1	1	1	4.75	51	1	1	1	1	7	1	1	1	1	8	1	1	1	1	1
k__Bacteria;p__Actinobacteria;c__Rubrobacteria;o__Rubrobacterales	319	34	78.25	200	381	1760	1	107	302.5	607.25	874	12	110.75	191.5	272.25	580	1	27.5	109	140	358	1	1	1	20.75	162	1	1	1	1	41	1	1	1	1	480
k__Bacteria;p__Chloroflexi;c__;o__	319	3	4.25	11	16.5	56	1	8.5	19	34	89	5	19.5	35.5	51.25	233	1	1.25	17.5	34.5	77	1	1	1	7	185	1	1	1	1	24	1	1	1	1	1
k__Bacteria;p__Chloroflexi;c__Thermomicrobia;__	319	20	26.5	44.5	79.5	179	1	9.5	19.5	30.25	50	1	3	6	11.75	36	1	1	2.5	11.75	108	1	1	1	16.75	332	1	1	1	1	10	1	1	1	1	5
k__Bacteria;p__Acidobacteria;c__DA052;o__E29	318	1	1	1	1	1	1	1	1	1	1	1	1	1	4.25	21	1	1	10.5	25.5	190	1	1	1	17.5	98	1	1	1	1	233	1	1	1	1	237
k__Bacteria;p__Proteobacteria;c__Alphaproteobacteria;o__Ellin329	318	28	50	71.5	118.25	399	1	16.25	22	31.25	186	2	6.25	10.5	13.75	85	1	1.5	6.5	10.75	46	1	1	1	3.5	719	1	1	1	1	60	1	1	1	1	590
k__Bacteria;p__Planctomycetes;c__Phycisphaerae;o__CPla-3	317	5	11	19	32.25	280	1	2.25	6.5	11	26	1	1	4.5	6.75	26	1	1	1	3.75	40	1	1	1	1	2	1	1	1	1	13	1	1	1	1	5
k__Bacteria;p__Chloroflexi;c__Anaerolineae;o__Caldilineales	315	165	188.25	277.5	412.25	738	1	83.75	130.5	169.25	444	19	42.75	90	128.75	141	1	11.5	94	160.25	285	1	1	3	31.25	199	1	1	1	1	411	1	1	1	1	231
k__Bacteria;p__Gemmatimonadetes;c__Gemmatimonadetes;o__	314	35	89.25	94	116.5	250	1	44.75	57	87.5	141	11	27.25	34	66.5	151	1	19	61	101.5	142	1	1	1	1.75	153	1	1	1	1	60	1	1	1	1	32
k__Bacteria;p__TM7;c__;o__	314	1	8.75	17.5	26.75	87	1	2	5	9	35	1	1	1.5	4.75	14	1	1	1	1	20	1	1	1	1	13	1	1	1	1	1	1	1	1	1	1
k__Bacteria;p__WS3;c__PRR-12;o__LD1-PA13	314	13	67.25	97.5	186.25	583	1	13.25	27.5	51.25	115	3	15	35.5	67.75	141	1	7.75	51	123	294	1	1	1	16	110	1	1	1	1	81	1	1	1	1	1
k__Bacteria;p__Chloroflexi;c__Anaerolineae;o__WCHB1-50	313	25	85	129	178.25	518	1	109.25	141.5	182.75	504	26	91.75	162.5	202.5	596	1	21.25	87	147.5	232	1	1	1	2.75	200	1	1	1	1	298	1	1	1	1	3
k__Bacteria;p__Chloroflexi;c__TK10;o__AKYG885	313	138	244	323	391.5	657	1	126	211	254	475	10	108.75	155.5	224.5	363	1	28.5	77.5	152.75	261	1	1	15	98	1830	1	1	1	43	936	1	1	1	1	21
k__Bacteria;p__Gemmatimonadetes;c__Gemmatimonadetes;o__C114	313	2	17	31	39.25	71	1	24	32	46.75	88	4	14.25	29.5	53.5	112	1	12.25	25.5	38	70	1	1	1	1.75	23	1	1	1	1	11	1	1	1	1	1
k__Bacteria;p__Bacteroidetes;c__Sphingobacteriia;o__Sphingobacteriales	312	135	251.25	307.5	417.5	2983	1	75	93.5	119.75	353	4	53.75	67	105.25	207	1	9.75	83.5	164.25	886	1	1	1	20.25	757	1	1	1	1	83	1	1	1	1	269
k__Bacteria;p__Planctomycetes;c__Planctomycetia;o__Pirellulales	312	752	1461.75	1789	3212.5	4732	1	896	1247.5	1781.5	3162	269	663.25	790.5	1480	2441	1	684.25	1202.5	2554.75	3589	1	1	250.5	1311.75	3699	1	1	1	763.75	5164	1	1	1	2.75	2511
k__Bacteria;p__Gemmatimonadetes;c__;o__	311	1	1.25	3	10.25	35	1	4	10	17	41	1	3.25	15.5	28.25	52	1	4	13	41.25	179	1	1	1	1.75	239	1	1	1	1	9	1	1	1	1	1
k__Bacteria;p__Acidobacteria;c__iii1-8;o__DS-18	310	81	150	198.5	257	1569	1	122.25	175.5	262.75	1149	49	198	270	394	1423	1	157.75	248	489	1606	1	1	17	107.25	893	1	1	1	1	342	1	1	1	1	315
k__Bacteria;p__Elusimicrobia;c__Elusimicrobia;o__FAC88	310	4	13	19.5	26	57	1	8	12.5	25.5	56	1	7.5	12	15.75	61	1	1	5.5	19.75	59	1	1	1	1	8	1	1	1	1	13	1	1	1	1	1
k__Bacteria;p__Planctomycetes;c__OM190;o__CL500-15	310	12	44.5	136	187.5	481	1	21.25	29	43.75	77	2	10	13	19.5	44	1	2	19.5	34.25	120	1	1	1	33	221	1	1	1	1	17	1	1	1	1	1
k__Bacteria;p__Proteobacteria;__;__	310	94	161.25	201	278.25	438	1	91	131	157.75	252	17	49.25	56.5	94	118	1	34	89.5	152.75	391	1	1	3.5	67.25	826	1	1	1	1	92	1	1	1	1	284
k__Bacteria;p__Actinobacteria;__;__	309	1	7.75	13.5	18.75	47	1	7.75	14.5	23.5	54	1	11	16.5	23.75	167	1	1.25	7.5	17.75	58	1	1	1	1	44	1	1	1	1	17	1	1	1	1	1
k__Bacteria;p__Chloroflexi;c__Ktedonobacteria;o__JG30-KF-AS9	309	1	2.25	41	116.75	971	1	1	4.5	51	105	1	1	1.5	7.5	28	1	1	1	1	9	1	1	1	1	2	1	1	1	1	1	1	1	1	1	2
k__Bacteria;p__Proteobacteria;c__Betaproteobacteria;o__Ellin6067	309	35	83	104	152.75	326	1	17.25	33.5	53.5	141	7	19.25	36.5	59.5	316	1	21.25	35.5	127	181	1	1	1.5	60	542	1	1	1	1	175	1	1	1	1	8
k__Bacteria;p__Proteobacteria;c__Deltaproteobacteria;o__MIZ46	309	22	33	38.5	49.5	105	1	9.75	16.5	22.75	30	1	4	7	9.5	23	1	1	1	13.25	112	1	1	1	5	105	1	1	1	1	117	1	1	1	1	1
k__Bacteria;p__Proteobacteria;c__Deltaproteobacteria;o__Myxococcales	309	661	1070.75	1187.5	1468.75	2156	1	361.5	490	636.5	909	178	254.5	330	463.75	1097	2	336.25	544.5	714.5	1836	1	2	53.5	1210.5	2893	1	1	1	3.5	2173	1	1	1	11.5	1677
k__Bacteria;p__Proteobacteria;c__Deltaproteobacteria;o__[Entotheonellales]	308	71	131	300.5	406	1078	1	162	310	393	524	15	104.5	185.5	228.75	321	1	31.5	94	127.75	455	1	1	11.5	72.5	283	1	1	1	1	151	1	1	1	1	167
k__Bacteria;p__Planctomycetes;c__;o__	307	2	7.25	14	22.75	37	1	10.25	14.5	23.75	41	2	5.5	10.5	15.5	86	1	1.25	6.5	15.75	35	1	1	1	19.75	97	1	1	1	1	40	1	1	1	1	1
k__Bacteria;p__Proteobacteria;c__Gammaproteobacteria;o__Legionellales	307	12	28	31.5	47.75	166	1	11	16.5	27	91	1	6	6.5	14.25	81	1	13	21.5	67	400	1	1	1	4	55	1	1	1	1	24	1	1	1	1	1
k__Bacteria;p__Armatimonadetes;c__SJA-176;o__RB046	305	1	3	4	7.75	35	1	1.25	4	9.5	37	1	1	1	1	6	1	1	1	1.75	12	1	1	1	1	2	1	1	1	1	2	1	1	1	1	1
k__Bacteria;p__Bacteroidetes;c__VC2_1_Bac22;o__	305	1	2	3.5	5.75	11	1	1	1	2.75	6	1	1	1	1	2	1	1	1	1	2	1	1	1	1	2	1	1	1	1	1	1	1	1	1	1
k__Bacteria;p__Chloroflexi;c__P2-11E;o__	305	1	3	5.5	7	12	1	5.25	7	8.75	14	1	5.75	10	16.5	37	1	2	9	20.25	115	1	1	1	2	13	1	1	1	1	4	1	1	1	1	205
k__Bacteria;p__Chloroflexi;c__TK17;o__	305	8	21	35.5	39.5	119	1	20	26	33.25	58	1	21.5	37	43.5	61	1	6.5	15.5	35	198	1	1	1	1	18	1	1	1	1	74	1	1	1	1	228
k__Bacteria;p__Gemmatimonadetes;c__Gemm-5;o__	305	1	12.25	32.5	46.25	112	1	9	18.5	35.25	116	1	3	6	11.75	39	1	1	2	8.5	48	1	1	1	1.75	33	1	1	1	1	7	1	1	1	1	37
k__Bacteria;p__Proteobacteria;c__Deltaproteobacteria;o__Syntrophobacterales	305	192	360.5	603.5	766	2397	1	594.5	919	1170.5	2136	268	391.25	616	787.25	1414	1	302	388	597	1077	1	1	131.5	403.5	734	1	1	1.5	56.5	987	1	1	1	3.75	298
k__Bacteria;p__Gemmatimonadetes;c__Gemm-1;o__	304	119	171.75	258	378.25	747	1	253	321	397	834	136	196.75	318	373.75	805	1	288.5	492.5	580.75	1138	1	1	35.5	487.5	1968	1	1	1	1.75	350	1	1	1	18	180
k__Bacteria;p__Acidobacteria;c__AT-s54;o__	303	2	12	24.5	38.5	73	1	19.5	23.5	36	116	1	9.25	21.5	35.5	106	1	1	8	13	125	1	1	1	4.75	109	1	1	1	1	24	1	1	1	1	1
k__Bacteria;p__Chloroflexi;c__Anaerolineae;o__A31	303	27	60.25	76	92.5	183	1	43.5	97	143	228	35	85	114	156	286	1	10	95	174.75	321	1	1	1	3.75	236	1	1	1	1	277	1	1	1	1	1
k__Bacteria;p__Planctomycetes;c__Phycisphaerae;o__Pla1	303	2	9	12	18	46	1	4	6	10.75	28	1	1	4	5.75	30	1	1	1	2	70	1	1	1	1	12	1	1	1	1	1	1	1	1	1	1
k__Bacteria;p__Proteobacteria;c__Alphaproteobacteria;__	300	24	60.5	118.5	173	544	1	48.5	198.5	355.75	1275	32	90.75	277	468.25	746	1	46.5	130	337.25	1224	1	1	1	34.75	1352	1	1	1	1.75	257	1	1	1	1	49
k__Bacteria;p__Verrucomicrobia;c__Verrucomicrobiae;o__Verrucomicrobiales	299	56	208.25	329	517	788	1	49.25	69	83.25	117	6	20.25	27.5	59.75	146	1	7	15.5	59.75	838	1	1	1	17.25	738	1	1	1	1	1972	1	1	1	1	2178
k__Bacteria;p__Chloroflexi;c__Anaerolineae;o__envOPS12	298	2	7	14	23.75	28	1	8.5	12	19.5	34	1	4	11	18.75	116	1	6	15.5	32.75	213	1	1	1	1	345	1	1	1	1	22	1	1	1	1	2
k__Bacteria;p__Proteobacteria;c__Betaproteobacteria;o__SC-I-84	298	48	79.5	103	146	387	1	47.25	73	81.75	159	17	44.5	87	108.25	195	1	38.75	70	105	223	1	1	6.5	58.5	363	1	1	1	1	197	1	1	1	1	1
k__Bacteria;p__Acidobacteria;c__[Chloracidobacteria];o__PK29	297	14	112.5	169.5	284	719	1	70	119	450.75	1520	23	59.75	172.5	223.25	2918	1	31.75	87	127.25	2371	1	1	1	11	322	1	1	1	1	78	1	1	1	1	104
k__Bacteria;p__OP3;c__koll11;o__	297	1	3.75	12.5	18	49	1	8.25	23	28	47	2	6.5	10.5	15.25	90	1	2	8	24.5	202	1	1	1	1	21	1	1	1	1	10	1	1	1	1	1
k__Bacteria;p__TM6;c__SJA-4;o__	297	1	4.25	6	10.75	22	1	7.25	10	13	90	1	1.75	6.5	12.75	25	1	1.5	12.5	31	184	1	1	1	6.25	184	1	1	1	1	1	1	1	1	1	1
k__Bacteria;p__Actinobacteria;c__Thermoleophilia;o__Solirubrobacterales	295	350	818.75	1082.5	1301.75	2354	1	707.75	941.5	1400.5	2338	321	802.75	1009	1221.5	2618	1	478	910.5	1374.25	1848	1	8.5	121	412.75	2080	1	1	1	98.5	729	1	1	3.5	59.25	561
k__Bacteria;p__Proteobacteria;c__Deltaproteobacteria;__	295	22	31.75	48.5	56	136	1	17.25	21.5	33.25	140	10	16.25	21	40.75	95	1	14	41.5	65.5	269	1	1	1.5	44	278	1	1	1	1	229	1	1	1	1	14
k__Bacteria;p__Acidobacteria;c__[Chloracidobacteria];o__DS-100	294	19	33	53	62.75	116	1	14	19.5	31.25	48	1	5	12.5	20.25	133	1	1	4	26.75	82	1	1	1	1	14	1	1	1	1	11	1	1	1	1	1
k__Bacteria;p__Chloroflexi;c__Anaerolineae;o__SHA-20	294	1	1	1	1.75	3	1	1	2	3.75	10	1	1.25	3	5.75	9	1	1	1	2.5	10	1	1	1	1	3	1	1	1	1	13	1	1	1	1	1
k__Bacteria;p__Chloroflexi;c__Thermomicrobia;o__	294	1	2.25	10.5	20.75	154	1	1	1.5	4	29	1	1	1	1	141	1	1	1	1	12	1	1	1	1	1	1	1	1	1	1	1	1	1	1	1
k__Bacteria;p__Elusimicrobia;c__Elusimicrobia;o__IIb	294	11	17.5	23.5	32.75	43	1	12.5	18.5	26.75	62	1	4.25	12	20.75	52	1	1.25	6	22	33	1	1	1	13	115	1	1	1	1	7	1	1	1	1	1
k__Bacteria;p__Armatimonadetes;c__Chthonomonadetes;o__SJA-22	293	34	65.25	71	140.75	191	1	34.5	60	88	278	1	22.5	45	57.75	244	1	3.5	16	43	152	1	1	1	10	77	1	1	1	1	26	1	1	1	1	1
k__Bacteria;p__OD1;c__SM2F11;o__	293	3	9.25	14.5	31.25	74	1	8.25	14.5	21	59	1	2.25	6	10.5	61	1	1	3	25.25	60	1	1	1	1	42	1	1	1	1	17	1	1	1	1	1
k__Bacteria;p__Planctomycetes;c__Phycisphaerae;o__Phycisphaerales	293	29	54.25	144.5	248	571	1	50	121	181	273	18	57.25	79.5	121	276	1	84.25	212	353.5	478	1	1	1	155.25	546	1	1	1	1	278	1	1	1	1	1225
k__Bacteria;p__Proteobacteria;c__Alphaproteobacteria;o__Rhodobacterales	293	24	44.5	64.5	96	161	1	25.25	35	42.5	72	11	21.75	28	62.75	233	1	30.25	57.5	97.25	1398	1	1	2	74	318	1	1	1	1	129	1	1	1	1	260
k__Bacteria;p__Acidobacteria;c__Acidobacteria-6;o__iii1-15	292	5116	9810	11868.5	15999	25378	2	6323.25	8186.5	11900.2	16461	2418	4186.25	6610	8420.25	13594	2	4583.5	6441	8249.25	14822	1	27.5	866.5	4263.25	11528	1	2.25	51	443.25	6604	1	2	19.5	453.5	5955
k__Bacteria;p__Acidobacteria;c__Sva0725;o__Sva0725	292	43	88.5	138	195.25	297	1	33.25	54	95	209	13	37.75	51	74.25	171	1	18.75	54	105.25	201	1	1	2	42.75	215	1	1	1	6.25	137	1	1	1	1	2
k__Bacteria;p__Acidobacteria;c__Solibacteres;o__Solibacterales	291	140	261.5	407	649	1617	1	117	177	261.75	947	42	75	98	132.5	789	1	26	85.5	179.25	501	1	1	1	99	464	1	1	1	37.75	967	1	1	1	1	253
k__Bacteria;p__Bacteroidetes;c__Cytophagia;o__Cytophagales	291	34	150.5	393.5	554	1932	1	40	73.5	136.5	200	19	37	50.5	71.5	424	1	22.75	48.5	194.75	1264	1	1	7.5	161.75	430	1	1	1	1	135	1	1	1	1	153
k__Bacteria;p__Planctomycetes;c__Phycisphaerae;o__S-70	291	1	2.25	4.5	6	10	1	2.25	4.5	9	18	1	2	6	17.25	63	1	1	5.5	25	38	1	1	1	1	39	1	1	1	1	3	1	1	1	1	1
k__Archaea;p__Euryarchaeota;__;__	290	1	35.25	69	101.5	234	1	40	43	58.5	97	4	19.5	38	58.5	223	1	10.25	37.5	65.25	192	1	1	1	1	80	1	1	1	1	25	1	1	1	1	65
k__Bacteria;p__Chloroflexi;c__Chloroflexi;o__Chloroflexales	290	2	12.25	18	26	41	1	2	7	9.75	22	1	3	10	16.25	31	1	1	2	8.75	131	1	1	1	1	20	1	1	1	1	1	1	1	1	1	1
k__Bacteria;p__Gemmatimonadetes;c__Gemmatimonadetes;__	290	4	14	23.5	39.75	59	1	4.25	9	18.75	69	1	1	5	9.75	75	1	1	3	9	78	1	1	1	1	9	1	1	1	1	1	1	1	1	1	1
k__Bacteria;p__Planctomycetes;c__Pla4;o__	290	6	24.25	82.5	118	177	1	8	23	64.25	146	1	5	8	21.75	65	1	1.25	8	31	161	1	1	1	1	201	1	1	1	1	28	1	1	1	1	1
k__Bacteria;p__Proteobacteria;c__Alphaproteobacteria;o__Rhizobiales	290	1555	2390	2855.5	3423.5	5118	1	1518.25	1819	2170.75	3868	734	1184.25	1452.5	2009.5	2866	1	875.75	1684	2620	3665	1	3	532	1605.25	16061	1	1	1.5	448.25	8854	1	1	5.5	65.5	12870
k__Bacteria;p__Proteobacteria;c__Betaproteobacteria;__	290	25	69.5	139	176.5	261	1	68.25	168	277.25	413	28	108	206.5	349	779	1	162.25	413.5	668.5	1663	1	1	47	340.25	2302	1	1	1	6.5	1743	1	1	1	1	955
k__Bacteria;p__Tenericutes;c__Mollicutes;o__Anaeroplasmatales	290	4	14	36.5	73.5	279	1	3	8.5	11.75	61	1	1	3.5	20.25	57	1	1	1	3.75	383	1	1	1	1	383	1	1	1	1	1	1	1	1	1	118
k__Bacteria;p__Acidobacteria;__;__	289	8	23	36	59.25	178	1	42.75	58.5	72	114	6	11.75	38.5	67.5	130	1	21.5	48	95	208	1	1	1	140.75	565	1	1	1	1	43	1	1	1	1	613
k__Bacteria;p__Chloroflexi;c__Ktedonobacteria;o__Ktedonobacterales	289	2	10.75	27.5	63.25	479	1	26.25	71.5	113	592	3	43.5	144	237	324	1	1	49.5	76.5	541	1	1	1	1	154	1	1	1	1	10	1	1	1	1	39
k__Bacteria;p__Planctomycetes;c__028H05-P-BN-P5;o__	289	2	17	29.5	44.5	86	1	13.75	25.5	43.75	67	2	7	17	24	42	1	2	14.5	21	40	1	1	1	3.25	42	1	1	1	1	6	1	1	1	1	1
k__Bacteria;p__Planctomycetes;c__Phycisphaerae;o__mle1-8	289	1	2.25	4	9	13	1	3	4.5	11.75	22	1	1	1	3.75	14	1	1	1	2	8	1	1	1	1	2	1	1	1	1	7	1	1	1	1	1
k__Bacteria;p__Acidobacteria;c__Acidobacteria-5;o__	288	70	92	141	173.75	327	1	71	114	134.5	271	17	37	65.5	81.75	252	1	22.5	63.5	95.5	260	1	1	1.5	39.25	195	1	1	1	1	125	1	1	1	1	497
k__Bacteria;p__Verrucomicrobia;__;__	288	6	20.75	27	37.75	80	1	11	19.5	45.75	118	1	6.75	19.5	28.75	128	1	1	6.5	22.25	156	1	1	1	1	17	1	1	1	1	179	1	1	1	1	1
k__Bacteria;p__Chloroflexi;c__Anaerolineae;o__GCA004	287	15	60	116.5	243.5	943	1	151.5	295.5	555	1537	7	131.75	509.5	944.75	2870	1	132	493.5	636.25	2198	1	1	1	462	1742	1	1	1	1	755	1	1	1	1	100
k__Bacteria;p__Firmicutes;c__Clostridia;o__OPB54	287	3	5.25	10	16	35	1	2.25	7	9.5	59	1	1	1	3.75	33	1	1	1	1	73	1	1	1	3.5	807	1	1	1	1	20	1	1	1	1	2
k__Bacteria;p__Planctomycetes;c__C6;o__MVS-107	287	8	45.25	95	114	124	1	32.75	44.5	85.5	122	1	18.5	44	68	190	1	11.25	25	46	270	1	1	1	2.75	140	1	1	1	1	174	1	1	1	1	1
k__Bacteria;p__Planctomycetes;c__C6;o__d113	287	1	2.25	6.5	9.75	12	1	2.25	3.5	6.75	10	1	2.25	3.5	7.25	51	1	1	1	5.75	13	1	1	1	1	3	1	1	1	1	1	1	1	1	1	1
k__Bacteria;p__Verrucomicrobia;c__Opitutae;o__Opitutales	287	26	51.75	73	110	186	1	20.5	33.5	40	153	3	9	21	32	220	1	1	17	61.5	153	1	1	1	13	122	1	1	1	1	37	1	1	1	1	1723
k__Bacteria;p__Chloroflexi;c__Chloroflexi;__	285	1	3	5.5	13.5	249	1	1	2	4.75	39	1	1	1	1.75	38	1	1	1	1	13	1	1	1	1	2	1	1	1	1	1	1	1	1	1	1
k__Bacteria;p__OP3;c__PBS-25;o__	285	2	10.5	20.5	28.5	48	1	22.5	37	55	91	1	16.5	32	48	195	1	1	15	42.25	154	1	1	1	43.25	294	1	1	1	1	29	1	1	1	1	1
k__Bacteria;p__Proteobacteria;c__Alphaproteobacteria;o__Rhodospirillales	285	613	833.5	1182	1543.75	2226	1	497.25	602	798.5	2052	196	245.25	315.5	482	710	1	208	367.5	473.75	600	1	1	96.5	706.25	2436	1	1	1	249.75	3269	1	1	1	3.75	4297
k__Bacteria;p__Planctomycetes;__;__	284	16	57	62.5	79.5	105	1	35	44	64.5	131	7	24	37.5	51	177	1	10	96.5	144.5	215	1	1	1	83.25	232	1	1	1	1	442	1	1	1	1	1
k__Bacteria;p__Planctomycetes;c__Phycisphaerae;__	284	1	1.25	3	7.75	16	1	1	4	13.75	28	2	2.25	7	9.75	31	1	1.5	13	30	49	1	1	1	1	34	1	1	1	1	54	1	1	1	1	49
k__Bacteria;p__Bacteroidetes;__;__	282	10	23.5	27.5	31	71	1	16	18.5	23.75	46	6	9.25	19	25.75	102	1	3	15.5	44.25	76	1	1	1	13	122	1	1	1	1	10	1	1	1	1	1
k__Bacteria;p__Chloroflexi;c__Anaerolineae;o__	282	1	2.5	5	7.75	12	1	1.25	6.5	12.25	22	1	1.25	11	14.75	31	1	1	4	7.75	85	1	1	1	1	17	1	1	1	1	4	1	1	1	1	1
k__Bacteria;p__WS4;c__;o__	282	1	1	2	4	8	1	1	1	3	6	1	1	1	1	1	1	1	1	1	2	1	1	1	1	1	1	1	1	1	1	1	1	1	1	1
k__Bacteria;__;__;__	281	507	1036.75	1293.5	1372.25	3270	1	830.75	1068.5	1489.75	2127	369	679.25	1208	1748.75	2725	1	1112.25	1793.5	2700.5	3478	1	4.75	137.5	2134.5	4951	1	1	1	193.75	2813	1	1	1	38.75	5051
k__Bacteria;p__Planctomycetes;c__OM190;__	281	1	3.25	6.5	11.25	26	1	1	1	3.75	8	1	1.25	3	4.75	102	1	1	1	3.5	9	1	1	1	1	1	1	1	1	1	1	1	1	1	1	1
k__Bacteria;p__Chlorobi;c__;o__	280	2	5.25	8	11.25	24	1	1	2	3	11	1	1	2.5	4	48	1	1	1	1.75	28	1	1	1	1	6	1	1	1	1	33	1	1	1	1	9
k__Bacteria;p__Gemmatimonadetes;c__Gemm-2;o__	280	3	10	19.5	33.25	67	1	6	10	16.25	39	2	6.25	8.5	19.75	104	1	1.25	7.5	24	75	1	1	1	1.75	51	1	1	1	1	9	1	1	1	1	173
k__Bacteria;p__Planctomycetes;c__Planctomycetia;o__Planctomycetales	280	340	740.75	978	1328.25	2345	1	262.75	346	462.5	902	40	98.25	202	259.75	494	1	94.75	244.5	530.75	823	1	1	1	313.25	3449	1	1	1	242.25	3160	1	1	1	1	2568
